# Supplementary material for: De novo transcriptome assembly for the five major organs of Zanthoxylum armatum and the identification of genes involved in terpenoid compound and fatty acid metabolism
Source: BMC Genomics. 2020 Jan 28;21:81. doi: 10.1186/s12864-020-6521-4 (PMC6986037; doi:10.1186/s12864-020-6521-4)
Supplement: Supplementary file 1 — Additional file 1: Table S1. The quality of RNA extration. [file 12864_2020_6521_MOESM1_ESM.xls]

## Sheet: Table S1
Table S1 The quality of RNA extration
Sample name	Concentration (ng/ul)	Volume (ul)	Dose (ug)	OD260/280	OD260/230	RIN	Results
Ro	362	32	11.584	2.08	2.18	7.6	qualified
Ro	356	32	11.392	2.12	1.65	7.8	qualified
Ro	254	32	8.128	1.98	2.08	8	qualified
ML	134	32	4.288	2.03	0.93	8.1	qualified
ML	190	32	6.08	2.21	1.4	8	qualified
ML	118	32	3.776	1.9	0.28	8	qualified
St	370	32	11.84	2.03	0.96	9.8	qualified
St	190	32	6.08	1.98	0.98	8.9	qualified
St	260	32	8.32	1.88	0.61	9.6	qualified
LB	752	32	24.064	2.08	1.85	9.9	qualified
LB	870	32	27.84	2.03	1.58	10	qualified
LB	1034	32	33.088	2.13	1.45	9.8	qualified
Fr	422	32	13.504	2.07	1.35	9.5	qualified
Fr	400	32	12.8	2.04	2.15	9.6	qualified
Fr	264	32	8.448	1.97	1.83	9.5	qualified
Abbreviations: Ro: roots, St: stems, LB: leaf buds, ML: mature leaves, Fr: fruits.
