# Supplementary material for: De novo transcriptome assembly for the five major organs of Zanthoxylum armatum and the identification of genes involved in terpenoid compound and fatty acid metabolism
Source: BMC Genomics. 2020 Jan 28;21:81. doi: 10.1186/s12864-020-6521-4 (PMC6986037; doi:10.1186/s12864-020-6521-4)
Supplement: Supplementary file 2 — Additional file 2: Table S2. Overview of the sequencing data of Zanthoxylum armatum transcriptome. [file 12864_2020_6521_MOESM2_ESM.xls]

## Sheet: Table S2
Table S2 Overview of the sequencing data of Zanthoxylum armatum transcriptome
Sample	Raw Reads	Clean Reads	Clean Bases	Error(%)	Q20(%)	Q30(%)	GC Content(%)
Ro_1	58755074	57600442	8.64G	0.02	98.03	94.25	43.2
Ro_2	56991886	55748818	8.36G	0.03	97.98	94.14	43.05
Ro_3	54676466	52800030	7.92G	0.03	97.86	93.9	43.39
St_1	59281812	58336022	8.75G	0.02	98.23	94.59	43.66
St_2	65225258	64177388	9.63G	0.02	98.38	94.95	43.64
St_3	60915328	60410538	9.06G	0.03	98.04	94.07	43.6
LB_1	67330470	63792878	9.57G	0.02	98.13	94.59	43.44
LB_2	66692466	66050074	9.91G	0.02	98.16	94.43	43.63
LB_3	61450742	59914192	8.99G	0.02	98.07	94.36	43.25
ML_1	55923672	54702312	8.21G	0.02	98.12	94.41	43.56
ML_2	59432690	58295496	8.74G	0.02	98.12	94.38	43.78
ML_3	61179252	59771688	8.97G	0.02	98.06	94.21	43.72
Fr_1	54037268	52745490	7.91G	0.02	98.1	94.4	43.38
Fr_2	65844254	64902506	9.74G	0.02	98.2	94.61	43.6
Fr_3	60599286	59924256	8.99G	0.03	97.97	93.95	43.62
