# Supplementary material for: De novo transcriptome assembly for the five major organs of Zanthoxylum armatum and the identification of genes involved in terpenoid compound and fatty acid metabolism
Source: BMC Genomics. 2020 Jan 28;21:81. doi: 10.1186/s12864-020-6521-4 (PMC6986037; doi:10.1186/s12864-020-6521-4)
Supplement: Supplementary file 4 — Additional file 4: Table S3. The summary of SSR in the total of unigenes. [file 12864_2020_6521_MOESM4_ESM.xls]

## Sheet: Table S4
Table S3 The summary of SSR in the total of unigenes.
Repeat number	5-8	9-12	13-16	17-20	21-24	25-28	29-32	Total	Percentage / %
Mono-	0	18259	7219	2815	1082	546	345	30266	65.6558
Di-	5680	2029	574	172	57	13	3	8528	18.4997
Tri-	5553	454	47	19	3	2	0	6078	13.185
Tetra-	663	11	0	0	0	0	0	674	1.4621
Penta-	181	0	0	0	0	0	0	181	0.392642
Hexa-	367	4	0	0	0	0	0	371	0.804807
