# Supplementary material for: De novo transcriptome assembly for the five major organs of Zanthoxylum armatum and the identification of genes involved in terpenoid compound and fatty acid metabolism
Source: BMC Genomics. 2020 Jan 28;21:81. doi: 10.1186/s12864-020-6521-4 (PMC6986037; doi:10.1186/s12864-020-6521-4)
Supplement: Supplementary file 8 — Additional file 8: Table S4. KEGG annotation of nonredundant unigenes in Zanthoxylum armatum. [file 12864_2020_6521_MOESM8_ESM.xls]

## Sheet: Sheet1
Table S4 KEGG annotation of nonredundant unigenes in Zanthoxylum armatum.
Pathway ID	Pathway Hierarchy1	Pathway Hierarchy2	KEGG Pathway	Gene Number	Gene IDs
Cellular Processes	Transport and catabolism	Endocytosis	ko04144	522	Cluster-12235.48254,Cluster-12235.27604,Cluster-12235.56531,Cluster-12235.25598,Cluster-1924.0,Cluster-2370.0,Cluster-12235.60833,Cluster-15741.0,Cluster-12235.22975,Cluster-12235.49029,Cluster-12235.11805,Cluster-12235.25107,Cluster-12235.47888,Cluster-12235.32935,Cluster-12235.37665,Cluster-12235.37669,Cluster-12235.20227,Cluster-12235.25597,Cluster-12235.65199,Cluster-12235.27934,Cluster-12235…
Cellular Processes	Transport and catabolism	Peroxisome	ko04146	303	Cluster-12235.72398,Cluster-12235.52463,Cluster-5124.2,Cluster-16373.0,Cluster-2176.1,Cluster-12235.39547,Cluster-12235.63311,Cluster-12235.19469,Cluster-12235.28354,Cluster-12235.40959,Cluster-12235.32042,Cluster-12235.45063,Cluster-9936.0,Cluster-12235.43643,Cluster-12235.28683,Cluster-12235.25510,Cluster-12235.37628,Cluster-8676.0,Cluster-2186.0,Cluster-12235.40337,Cluster-12235.74211,Cluster-…
Cellular Processes	Transport and catabolism	Phagosome	ko04145	357	Cluster-12235.43465,Cluster-12235.37783,Cluster-15340.2,Cluster-12235.59348,Cluster-1870.0,Cluster-12235.43164,Cluster-12235.53207,Cluster-12235.24471,Cluster-24807.0,Cluster-12235.45287,Cluster-12235.24776,Cluster-12235.7055,Cluster-1051.0,Cluster-12235.45129,Cluster-18153.0,Cluster-10147.0,Cluster-12235.16870,Cluster-12235.35018,Cluster-12235.52184,Cluster-12235.17946,Cluster-12235.45395,Cluste…
Cellular Processes	Transport and catabolism	Regulation of autophagy	ko04140	72	Cluster-12235.59703,Cluster-12235.47082,Cluster-12235.14396,Cluster-5157.0,Cluster-12235.26299,Cluster-12235.49934,Cluster-12235.47553,Cluster-12235.38987,Cluster-12235.37552,Cluster-12235.11153,Cluster-12235.44851,Cluster-12235.48568,Cluster-5157.1,Cluster-3244.0,Cluster-5074.0,Cluster-12235.62101,Cluster-12235.59704,Cluster-12235.3958,Cluster-12235.61969,Cluster-12235.24558,Cluster-12235.42455,…
Environmental Information Processing	Membrane transport	ABC transporters	ko02010	124	Cluster-12235.37421,Cluster-12235.61271,Cluster-12235.42,Cluster-12235.58059,Cluster-12235.50403,Cluster-1085.0,Cluster-9882.0,Cluster-19766.0,Cluster-12235.16183,Cluster-12235.31975,Cluster-5798.0,Cluster-12235.58064,Cluster-12235.29969,Cluster-14641.0,Cluster-12235.4243,Cluster-19061.1,Cluster-5339.0,Cluster-11365.1,Cluster-22447.0,Cluster-15155.0,Cluster-12235.8438,Cluster-12235.16697,Cluster-…
Environmental Information Processing	Signal transduction	Phosphatidylinositol signaling system	ko04070	172	Cluster-12235.19233,Cluster-12235.24558,Cluster-12235.24498,Cluster-12235.54866,Cluster-12235.23158,Cluster-12235.49022,Cluster-12235.62101,Cluster-12235.24467,Cluster-12235.24457,Cluster-12235.42339,Cluster-7406.0,Cluster-12235.33659,Cluster-12235.47082,Cluster-12235.36576,Cluster-12235.37780,Cluster-12235.62855,Cluster-12235.10456,Cluster-12235.27984,Cluster-12235.50326,Cluster-12235.66465,Clus…
Environmental Information Processing	Signal transduction	Plant hormone signal transduction	ko04075	576	Cluster-28178.0,Cluster-12235.30058,Cluster-12235.32152,Cluster-12235.26234,Cluster-12235.46426,Cluster-23473.0,Cluster-29233.0,Cluster-12235.61840,Cluster-12235.12428,Cluster-12235.30592,Cluster-12235.56014,Cluster-16107.0,Cluster-12235.33101,Cluster-12235.19287,Cluster-12235.28668,Cluster-12235.30315,Cluster-12235.27812,Cluster-12235.42723,Cluster-12235.49205,Cluster-12235.32230,Cluster-12235.5…
Genetic Information Processing	Folding, sorting and degradation	Proteasome	ko03050	215	Cluster-1888.0,Cluster-7840.0,Cluster-8124.0,Cluster-7684.0,Cluster-486.0,Cluster-17062.0,Cluster-12235.35158,Cluster-12235.40100,Cluster-12235.49881,Cluster-16330.0,Cluster-5500.0,Cluster-12235.50197,Cluster-12235.37821,Cluster-12235.57869,Cluster-18907.0,Cluster-12235.15346,Cluster-3145.0,Cluster-6678.0,Cluster-12235.24214,Cluster-12235.35177,Cluster-12235.43984,Cluster-2895.0,Cluster-13718.0,C…
Genetic Information Processing	Folding, sorting and degradation	Protein export	ko03060	114	Cluster-19958.0,Cluster-12235.49356,Cluster-12235.56416,Cluster-12235.31637,Cluster-14426.0,Cluster-12235.46501,Cluster-12235.73172,Cluster-12235.10808,Cluster-12235.32516,Cluster-4366.0,Cluster-12235.31636,Cluster-12235.47641,Cluster-12235.34930,Cluster-11257.0,Cluster-28834.0,Cluster-12235.13904,Cluster-12235.17812,Cluster-12235.67266,Cluster-3091.0,Cluster-12235.32724,Cluster-12235.24023,Clust…
Genetic Information Processing	Folding, sorting and degradation	Protein processing in endoplasmic reticulum	ko04141	647	Cluster-12235.55980,Cluster-12235.40617,Cluster-6326.0,Cluster-12235.39028,Cluster-327.1,Cluster-12235.58102,Cluster-23200.0,Cluster-12235.65228,Cluster-12235.39026,Cluster-12235.9952,Cluster-12235.40964,Cluster-12235.40090,Cluster-12235.49851,Cluster-14723.0,Cluster-12235.5735,Cluster-12235.6534,Cluster-27970.1,Cluster-12235.37942,Cluster-12235.53288,Cluster-12235.20247,Cluster-14723.1,Cluster-1…
Genetic Information Processing	Folding, sorting and degradation	RNA degradation	ko03018	337	Cluster-14000.0,Cluster-12235.52902,Cluster-12235.35684,Cluster-12235.25178,Cluster-21636.2,Cluster-12235.78642,Cluster-12235.49599,Cluster-12235.24965,Cluster-16627.0,Cluster-12235.33900,Cluster-12235.52897,Cluster-12235.52404,Cluster-3068.0,Cluster-12235.32567,Cluster-12235.58840,Cluster-12235.24804,Cluster-12235.58842,Cluster-12235.27507,Cluster-12235.55698,Cluster-12235.63415,Cluster-12235.20…
Genetic Information Processing	Folding, sorting and degradation	SNARE interactions in vesicular transport	ko04130	78	Cluster-12235.25069,Cluster-12235.37576,Cluster-12235.51772,Cluster-12235.64018,Cluster-12235.34971,Cluster-12235.38282,Cluster-12235.27478,Cluster-9116.0,Cluster-12235.39286,Cluster-12235.27480,Cluster-2012.0,Cluster-12235.66365,Cluster-7430.0,Cluster-12235.64017,Cluster-12235.32027,Cluster-12235.31081,Cluster-12235.23183,Cluster-12235.62884,Cluster-12235.66647,Cluster-12235.23181,Cluster-12235.…
Genetic Information Processing	Folding, sorting and degradation	Sulfur relay system	ko04122	27	Cluster-3513.0,Cluster-6993.0,Cluster-12235.33538,Cluster-12235.23853,Cluster-12235.33537,Cluster-12235.29008,Cluster-8168.0,Cluster-12235.39495,Cluster-12235.41198,Cluster-12235.16386,Cluster-12235.28390,Cluster-12235.69855,Cluster-9918.0,Cluster-12235.18438,Cluster-6307.0,Cluster-12235.14990,Cluster-12235.56967,Cluster-12079.0,Cluster-12235.33968,Cluster-12600.0,Cluster-12235.66786,Cluster-2607…
Genetic Information Processing	Folding, sorting and degradation	Ubiquitin mediated proteolysis	ko04120	392	Cluster-12235.63517,Cluster-12235.27196,Cluster-12235.57702,Cluster-12235.48409,Cluster-10330.1,Cluster-12235.70704,Cluster-12235.39907,Cluster-12235.48149,Cluster-12235.53842,Cluster-12235.36229,Cluster-12235.23656,Cluster-27530.0,Cluster-12235.27603,Cluster-12235.8145,Cluster-12235.32956,Cluster-12235.46199,Cluster-12235.52733,Cluster-12235.25718,Cluster-12235.38013,Cluster-12235.23653,Cluster-…
Genetic Information Processing	Replication and repair	Base excision repair	ko03410	83	Cluster-12235.39913,Cluster-12235.48732,Cluster-12235.59092,Cluster-12235.14566,Cluster-12235.42470,Cluster-12235.22153,Cluster-12235.37132,Cluster-12235.30972,Cluster-12235.47639,Cluster-12235.26924,Cluster-8244.0,Cluster-12235.17476,Cluster-12235.46984,Cluster-12235.15766,Cluster-12235.14565,Cluster-12235.46858,Cluster-12235.18955,Cluster-12235.33275,Cluster-12235.25290,Cluster-12235.58250,Clus…
Genetic Information Processing	Replication and repair	DNA replication	ko03030	104	Cluster-12235.52599,Cluster-12235.39941,Cluster-12235.8431,Cluster-12235.58246,Cluster-12235.37797,Cluster-12235.39912,Cluster-12235.6974,Cluster-12235.40946,Cluster-12235.58249,Cluster-12235.46908,Cluster-19474.0,Cluster-12235.41059,Cluster-12235.23927,Cluster-12235.31497,Cluster-12235.71089,Cluster-12235.11894,Cluster-12235.58251,Cluster-29322.0,Cluster-12235.69351,Cluster-12235.45293,Cluster-1…
Genetic Information Processing	Replication and repair	Homologous recombination	ko03440	60	Cluster-12235.49114,Cluster-12235.7019,Cluster-12235.29703,Cluster-12235.11893,Cluster-12235.41030,Cluster-12235.73389,Cluster-12235.15035,Cluster-12235.55151,Cluster-12235.11895,Cluster-12235.69746,Cluster-12235.67612,Cluster-12235.25512,Cluster-12235.353,Cluster-12235.55034,Cluster-12235.39749,Cluster-12235.38661,Cluster-12235.20679,Cluster-12235.14566,Cluster-12235.30089,Cluster-26110.1,Cluste…
Genetic Information Processing	Replication and repair	Mismatch repair	ko03430	70	Cluster-12235.24249,Cluster-12235.37601,Cluster-12235.15033,Cluster-12235.44779,Cluster-12235.36749,Cluster-12235.25773,Cluster-12235.25407,Cluster-5223.0,Cluster-12235.62511,Cluster-12235.47915,Cluster-12235.42857,Cluster-12235.46781,Cluster-12235.41238,Cluster-12235.65497,Cluster-12235.68560,Cluster-12235.36969,Cluster-12235.39749,Cluster-12235.67412,Cluster-12235.39798,Cluster-13680.0,Cluster-…
Genetic Information Processing	Replication and repair	Non-homologous end-joining	ko03450	16	Cluster-12235.46984,Cluster-12235.52330,Cluster-12235.34765,Cluster-12235.51973,Cluster-12235.70850,Cluster-12235.78619,Cluster-12235.27766,Cluster-12235.59627,Cluster-12235.26764,Cluster-12235.68075,Cluster-1997.0,Cluster-12235.20679,Cluster-12235.50796,Cluster-12235.70851,Cluster-12235.13782,Cluster-12235.78215
Genetic Information Processing	Replication and repair	Nucleotide excision repair	ko03420	132	Cluster-12235.11894,Cluster-12235.76164,Cluster-12235.34900,Cluster-12235.58251,Cluster-12235.29574,Cluster-918.0,Cluster-12235.53288,Cluster-12235.41546,Cluster-27514.0,Cluster-12235.52599,Cluster-12235.59166,Cluster-12235.52191,Cluster-12235.39912,Cluster-12235.10020,Cluster-12235.40946,Cluster-12235.68617,Cluster-6275.0,Cluster-7008.0,Cluster-12235.59633,Cluster-9565.0,Cluster-17933.0,Cluster-…
Genetic Information Processing	Transcription	Basal transcription factors	ko03022	91	Cluster-2033.0,Cluster-12235.47129,Cluster-12235.8516,Cluster-12235.45636,Cluster-12235.32324,Cluster-12235.54631,Cluster-6374.0,Cluster-18042.1,Cluster-12235.56396,Cluster-12235.38543,Cluster-12235.60276,Cluster-12235.68618,Cluster-12235.60277,Cluster-12235.14843,Cluster-15547.0,Cluster-1192.0,Cluster-12235.43575,Cluster-12235.57673,Cluster-12235.5854,Cluster-2280.1,Cluster-12235.23349,Cluster-1…
Genetic Information Processing	Transcription	RNA polymerase	ko03020	91	Cluster-12235.38624,Cluster-12235.65025,Cluster-3669.0,Cluster-12235.36995,Cluster-12235.49830,Cluster-12235.36427,Cluster-12235.34907,Cluster-27751.0,Cluster-12235.21449,Cluster-12235.78222,Cluster-12235.43297,Cluster-12235.47969,Cluster-12235.30004,Cluster-12235.52985,Cluster-12235.47966,Cluster-9062.0,Cluster-12235.21358,Cluster-12235.36429,Cluster-5277.0,Cluster-18283.0,Cluster-12235.41697,Cl…
Genetic Information Processing	Transcription	Spliceosome	ko03040	552	Cluster-12235.33005,Cluster-12235.9234,Cluster-12235.45614,Cluster-12235.44850,Cluster-12235.43327,Cluster-12235.39057,Cluster-12235.48149,Cluster-1531.1,Cluster-12235.10516,Cluster-12235.37788,Cluster-2230.0,Cluster-12235.76294,Cluster-1704.0,Cluster-12235.44032,Cluster-12235.56092,Cluster-12235.41474,Cluster-27418.0,Cluster-12235.28425,Cluster-12235.50322,Cluster-12235.10515,Cluster-12235.45737…
Genetic Information Processing	Translation	Aminoacyl-tRNA biosynthesis	ko00970	137	Cluster-10008.0,Cluster-12235.33794,Cluster-12235.16179,Cluster-12235.59187,Cluster-12235.74922,Cluster-12235.42382,Cluster-12235.38611,Cluster-6227.0,Cluster-12235.65816,Cluster-12235.41766,Cluster-12235.75003,Cluster-12235.10538,Cluster-12235.52434,Cluster-2963.0,Cluster-12235.9168,Cluster-12235.30435,Cluster-12235.43338,Cluster-12235.41797,Cluster-12235.48971,Cluster-12235.30342,Cluster-12235.…
Genetic Information Processing	Translation	RNA transport	ko03013	582	Cluster-21894.0,Cluster-17773.0,Cluster-12235.25428,Cluster-27253.0,Cluster-12235.51734,Cluster-12235.53477,Cluster-12235.41789,Cluster-12235.62967,Cluster-12235.43625,Cluster-11680.1,Cluster-12235.25949,Cluster-12235.39444,Cluster-12235.32661,Cluster-12235.46442,Cluster-12235.54149,Cluster-12235.49760,Cluster-9855.0,Cluster-24638.0,Cluster-12235.18906,Cluster-244.1,Cluster-12235.47788,Cluster-12…
Genetic Information Processing	Translation	Ribosome	ko03010	1715	Cluster-21877.0,Cluster-22990.0,Cluster-19760.0,Cluster-6016.0,Cluster-26059.0,Cluster-24097.0,Cluster-1267.0,Cluster-2939.0,Cluster-26378.0,Cluster-12235.40002,Cluster-12235.11959,Cluster-16144.0,Cluster-12235.66020,Cluster-21938.0,Cluster-25022.0,Cluster-12235.33667,Cluster-12235.32248,Cluster-932.0,Cluster-12235.7932,Cluster-23311.0,Cluster-12235.54497,Cluster-24739.0,Cluster-1076.0,Cluster-28…
Genetic Information Processing	Translation	Ribosome biogenesis in eukaryotes	ko03008	208	Cluster-12235.30752,Cluster-12235.28357,Cluster-12235.35369,Cluster-7357.0,Cluster-12235.56010,Cluster-12235.28368,Cluster-12235.16981,Cluster-12235.26682,Cluster-12235.46836,Cluster-5896.0,Cluster-12235.35701,Cluster-14039.0,Cluster-12235.60853,Cluster-12235.63107,Cluster-20852.0,Cluster-7706.0,Cluster-12235.11916,Cluster-12235.35812,Cluster-12235.46320,Cluster-12235.49958,Cluster-12235.35699,Cl…
Genetic Information Processing	Translation	mRNA surveillance pathway	ko03015	444	Cluster-11003.0,Cluster-12235.52666,Cluster-8302.0,Cluster-2971.0,Cluster-12235.55657,Cluster-28376.0,Cluster-12235.30103,Cluster-12235.68582,Cluster-12235.8428,Cluster-12235.19545,Cluster-12235.44355,Cluster-12235.16546,Cluster-12235.28062,Cluster-9599.0,Cluster-12235.15519,Cluster-12235.66480,Cluster-12235.33115,Cluster-1136.0,Cluster-12235.67333,Cluster-12235.46311,Cluster-12235.43327,Cluster-…
Metabolism	Amino acid metabolism	Alanine, aspartate and glutamate metabolism	ko00250	237	Cluster-12235.53666,Cluster-20474.1,Cluster-12235.51684,Cluster-12235.42740,Cluster-12235.62519,Cluster-12235.74747,Cluster-11361.0,Cluster-14746.0,Cluster-14119.0,Cluster-25826.0,Cluster-2371.0,Cluster-1546.0,Cluster-12235.30942,Cluster-12235.56893,Cluster-11380.0,Cluster-12235.52140,Cluster-2063.0,Cluster-3689.0,Cluster-12235.35488,Cluster-1593.0,Cluster-12235.7749,Cluster-19208.1,Cluster-12235…
Metabolism	Amino acid metabolism	Arginine and proline metabolism	ko00330	192	Cluster-12235.4266,Cluster-12235.35459,Cluster-1196.0,Cluster-12235.48124,Cluster-12235.12056,Cluster-12235.35460,Cluster-12235.30048,Cluster-12235.39897,Cluster-12235.57456,Cluster-12235.31002,Cluster-12235.36689,Cluster-12235.23390,Cluster-7887.0,Cluster-287.0,Cluster-12235.53525,Cluster-12235.74378,Cluster-12235.15383,Cluster-12235.39801,Cluster-12235.49373,Cluster-12235.51620,Cluster-12235.30…
Metabolism	Amino acid metabolism	Arginine biosynthesis	ko00220	118	Cluster-12235.48044,Cluster-12235.42091,Cluster-12235.42090,Cluster-1728.0,Cluster-4132.0,Cluster-24512.0,Cluster-12235.61356,Cluster-12235.31917,Cluster-10390.0,Cluster-1068.0,Cluster-12235.44149,Cluster-12235.53670,Cluster-12235.30184,Cluster-26119.0,Cluster-12235.74972,Cluster-12235.40246,Cluster-12235.44472,Cluster-20858.0,Cluster-4563.0,Cluster-2510.0,Cluster-12235.45524,Cluster-12235.76619,…
Metabolism	Amino acid metabolism	Cysteine and methionine metabolism	ko00270	286	Cluster-12235.36005,Cluster-12235.13522,Cluster-26540.0,Cluster-12235.70766,Cluster-12235.60481,Cluster-5244.0,Cluster-14240.0,Cluster-13158.0,Cluster-12235.42252,Cluster-4624.0,Cluster-12235.50584,Cluster-12235.47032,Cluster-12235.36241,Cluster-12235.41819,Cluster-12235.45104,Cluster-616.0,Cluster-12235.68933,Cluster-21028.0,Cluster-12235.38623,Cluster-8309.0,Cluster-12235.41180,Cluster-12235.31…
Metabolism	Amino acid metabolism	Glycine, serine and threonine metabolism	ko00260	182	Cluster-12235.54034,Cluster-12235.37491,Cluster-12235.33397,Cluster-12235.21733,Cluster-16604.0,Cluster-20253.0,Cluster-8601.0,Cluster-3855.0,Cluster-12235.28670,Cluster-12235.2406,Cluster-12235.29282,Cluster-12235.36540,Cluster-12235.29321,Cluster-12235.28532,Cluster-12235.77159,Cluster-12235.45908,Cluster-20849.0,Cluster-12235.40282,Cluster-10284.0,Cluster-12235.52012,Cluster-12235.25746,Cluste…
Metabolism	Amino acid metabolism	Histidine metabolism	ko00340	102	Cluster-12235.31320,Cluster-12235.48704,Cluster-12235.44726,Cluster-19036.0,Cluster-12235.22495,Cluster-12235.59263,Cluster-18106.0,Cluster-12235.23638,Cluster-1887.0,Cluster-3487.0,Cluster-12235.69630,Cluster-11729.0,Cluster-15986.0,Cluster-178.0,Cluster-25176.0,Cluster-12235.70940,Cluster-12235.75769,Cluster-12235.54104,Cluster-12235.31021,Cluster-12235.75705,Cluster-2685.0,Cluster-12235.58513,…
Metabolism	Amino acid metabolism	Lysine biosynthesis	ko00300	30	Cluster-21529.0,Cluster-12235.58179,Cluster-12235.47605,Cluster-12235.40520,Cluster-12235.52012,Cluster-6282.0,Cluster-12235.52011,Cluster-12235.57862,Cluster-12235.69284,Cluster-27953.0,Cluster-12235.42322,Cluster-7779.0,Cluster-6220.0,Cluster-12235.44726,Cluster-12235.60880,Cluster-6283.0,Cluster-12235.32036,Cluster-12235.28532,Cluster-12235.29321,Cluster-10692.0,Cluster-12235.43027,Cluster-142…
Metabolism	Amino acid metabolism	Lysine degradation	ko00310	145	Cluster-26657.0,Cluster-12235.20125,Cluster-12235.31320,Cluster-12235.44726,Cluster-15986.0,Cluster-17036.0,Cluster-3487.0,Cluster-11729.0,Cluster-12235.58513,Cluster-25176.0,Cluster-12235.70940,Cluster-28403.0,Cluster-12235.66538,Cluster-12235.75769,Cluster-12235.45252,Cluster-871.0,Cluster-13047.0,Cluster-22448.0,Cluster-12235.51167,Cluster-12235.16392,Cluster-6731.0,Cluster-12235.33498,Cluster…
Metabolism	Amino acid metabolism	Phenylalanine metabolism	ko00360	119	Cluster-15214.0,Cluster-12235.37715,Cluster-12235.15041,Cluster-12235.38271,Cluster-12235.39700,Cluster-12235.75767,Cluster-12235.48201,Cluster-12235.52713,Cluster-12235.44953,Cluster-12235.61356,Cluster-12235.45550,Cluster-25863.0,Cluster-10905.0,Cluster-12235.50635,Cluster-12235.77340,Cluster-12235.64082,Cluster-12235.39699,Cluster-26119.0,Cluster-12235.43205,Cluster-12235.44472,Cluster-12235.5…
Metabolism	Amino acid metabolism	Phenylalanine, tyrosine and tryptophan biosynthesis	ko00400	132	Cluster-26119.0,Cluster-12235.57253,Cluster-29238.0,Cluster-5402.0,Cluster-12235.62488,Cluster-12235.29007,Cluster-12235.69127,Cluster-12235.31682,Cluster-12235.27645,Cluster-12235.38602,Cluster-12235.16048,Cluster-12235.43072,Cluster-12235.44953,Cluster-17558.0,Cluster-12235.38924,Cluster-12235.61356,Cluster-18910.0,Cluster-12235.53335,Cluster-12235.53839,Cluster-12235.33830,Cluster-12235.38753,…
Metabolism	Amino acid metabolism	Tryptophan metabolism	ko00380	163	Cluster-12235.47892,Cluster-12235.40239,Cluster-797.0,Cluster-18400.0,Cluster-12235.42850,Cluster-11168.0,Cluster-9837.1,Cluster-12235.63469,Cluster-27464.0,Cluster-27616.0,Cluster-12235.32666,Cluster-7935.0,Cluster-3843.0,Cluster-10520.0,Cluster-12235.6323,Cluster-12235.35643,Cluster-12235.4465,Cluster-12235.34245,Cluster-24622.0,Cluster-12235.47481,Cluster-12235.37019,Cluster-22839.0,Cluster-60…
Metabolism	Amino acid metabolism	Tyrosine metabolism	ko00350	111	Cluster-23051.0,Cluster-5912.0,Cluster-24752.0,Cluster-21147.0,Cluster-23551.0,Cluster-12235.21126,Cluster-12235.3663,Cluster-14259.0,Cluster-12235.2933,Cluster-12235.42500,Cluster-12235.31324,Cluster-12235.39626,Cluster-12235.69631,Cluster-12235.42983,Cluster-2224.0,Cluster-12235.10849,Cluster-12235.43804,Cluster-3158.0,Cluster-5912.1,Cluster-6455.0,Cluster-11380.0,Cluster-12235.52140,Cluster-81…
Metabolism	Amino acid metabolism	Valine, leucine and isoleucine biosynthesis	ko00290	93	Cluster-3989.0,Cluster-12235.38595,Cluster-12235.65991,Cluster-12235.31671,Cluster-12235.49272,Cluster-18584.0,Cluster-12235.47560,Cluster-13884.0,Cluster-12235.34727,Cluster-22849.0,Cluster-29081.0,Cluster-12235.37413,Cluster-15057.0,Cluster-24522.0,Cluster-16777.0,Cluster-12235.38593,Cluster-12235.12047,Cluster-12235.43322,Cluster-12235.15717,Cluster-12235.22054,Cluster-12235.40083,Cluster-1223…
Metabolism	Amino acid metabolism	Valine, leucine and isoleucine degradation	ko00280	206	Cluster-19118.0,Cluster-12235.78365,Cluster-12235.27815,Cluster-31.0,Cluster-11171.0,Cluster-12235.47251,Cluster-7278.0,Cluster-12235.30755,Cluster-6220.0,Cluster-17020.0,Cluster-12235.32036,Cluster-10223.0,Cluster-12235.30272,Cluster-12235.75710,Cluster-24856.0,Cluster-12235.53510,Cluster-28171.0,Cluster-12235.45720,Cluster-12235.23332,Cluster-12235.42820,Cluster-12235.54104,Cluster-12235.75705,…
Metabolism	Biosynthesis of other secondary metabolites	Acridone alkaloid biosynthesis	ko01058	2	Cluster-12235.72929,Cluster-12235.2983
Metabolism	Biosynthesis of other secondary metabolites	Anthocyanin biosynthesis	ko00942	15	Cluster-12235.2697,Cluster-12235.69630,Cluster-12235.77340,Cluster-12235.53539,Cluster-12235.69631,Cluster-12235.45347,Cluster-12235.42500,Cluster-797.0,Cluster-178.0,Cluster-12235.9280,Cluster-12235.2933,Cluster-12235.48704,Cluster-12235.50813,Cluster-12235.75767,Cluster-6455.0
Metabolism	Biosynthesis of other secondary metabolites	Betalain biosynthesis	ko00965	19	Cluster-12235.75767,Cluster-12235.48704,Cluster-6455.0,Cluster-12235.45347,Cluster-12235.69630,Cluster-12235.77340,Cluster-12235.15386,Cluster-797.0,Cluster-178.0,Cluster-12235.4283,Cluster-12235.15385,Cluster-12235.53539,Cluster-12235.69631,Cluster-14869.0,Cluster-12235.2697,Cluster-12235.68027,Cluster-12235.2933,Cluster-12235.42500,Cluster-12235.9280
Metabolism	Biosynthesis of other secondary metabolites	Caffeine metabolism	ko00232	29	Cluster-6455.0,Cluster-16871.1,Cluster-12235.48704,Cluster-12235.2133,Cluster-12235.75767,Cluster-797.0,Cluster-178.0,Cluster-12235.77111,Cluster-12235.15386,Cluster-12235.77340,Cluster-12235.69630,Cluster-12235.45347,Cluster-12235.25510,Cluster-12235.15385,Cluster-12235.4283,Cluster-12235.32902,Cluster-12235.48333,Cluster-12235.42500,Cluster-12235.9280,Cluster-12235.2933,Cluster-16871.0,Cluster-…
Metabolism	Biosynthesis of other secondary metabolites	Flavone and flavonol biosynthesis	ko00944	21	Cluster-12235.5124,Cluster-12235.41623,Cluster-12235.2933,Cluster-12235.42500,Cluster-12235.9280,Cluster-12235.53539,Cluster-12235.69631,Cluster-12235.2697,Cluster-12235.48190,Cluster-12235.4459,Cluster-178.0,Cluster-797.0,Cluster-12235.5125,Cluster-12235.45347,Cluster-12235.31526,Cluster-12235.69630,Cluster-12235.77340,Cluster-6455.0,Cluster-12235.46736,Cluster-12235.75767,Cluster-12235.48704
Metabolism	Biosynthesis of other secondary metabolites	Flavonoid biosynthesis	ko00941	63	Cluster-12235.41539,Cluster-12235.43788,Cluster-12235.42911,Cluster-12235.62403,Cluster-12235.31526,Cluster-12235.57681,Cluster-12235.48201,Cluster-12235.3023,Cluster-12235.41896,Cluster-12235.53339,Cluster-12235.52890,Cluster-12235.55287,Cluster-12235.50480,Cluster-12235.42664,Cluster-12235.44963,Cluster-12235.75880,Cluster-12235.48131,Cluster-12235.48139,Cluster-12235.9135,Cluster-12235.41623,C…
Metabolism	Biosynthesis of other secondary metabolites	Glucosinolate biosynthesis	ko00966	25	Cluster-12235.29504,Cluster-16871.0,Cluster-12235.65991,Cluster-12235.2132,Cluster-12235.40084,Cluster-12235.56573,Cluster-12235.49272,Cluster-12235.65992,Cluster-12235.37019,Cluster-12235.50047,Cluster-12235.32902,Cluster-12235.3322,Cluster-12235.49271,Cluster-12235.48333,Cluster-29081.0,Cluster-12235.77111,Cluster-10052.0,Cluster-12235.51983,Cluster-12235.49273,Cluster-12235.10885,Cluster-15661…
Metabolism	Biosynthesis of other secondary metabolites	Indole alkaloid biosynthesis	ko00901	14	Cluster-6455.0,Cluster-12235.48704,Cluster-12235.75767,Cluster-12235.42500,Cluster-797.0,Cluster-12235.9280,Cluster-178.0,Cluster-12235.2933,Cluster-12235.2697,Cluster-12235.69630,Cluster-12235.77340,Cluster-12235.53539,Cluster-12235.45347,Cluster-12235.69631
Metabolism	Biosynthesis of other secondary metabolites	Isoflavonoid biosynthesis	ko00943	21	Cluster-12235.2697,Cluster-12235.69631,Cluster-12235.53539,Cluster-12235.42500,Cluster-12235.9280,Cluster-12235.2933,Cluster-12235.52005,Cluster-12235.51992,Cluster-19546.0,Cluster-12235.53010,Cluster-12235.77340,Cluster-12235.69630,Cluster-12235.45347,Cluster-20714.0,Cluster-797.0,Cluster-178.0,Cluster-12235.52006,Cluster-12235.48704,Cluster-12235.75767,Cluster-6455.0,Cluster-12235.71883
Metabolism	Biosynthesis of other secondary metabolites	Isoquinoline alkaloid biosynthesis	ko00950	59	Cluster-12235.62488,Cluster-23551.0,Cluster-12235.24894,Cluster-12235.44472,Cluster-26119.0,Cluster-12235.53539,Cluster-12235.69631,Cluster-12235.51316,Cluster-12235.2697,Cluster-12235.69800,Cluster-12235.2933,Cluster-12235.42500,Cluster-12235.31324,Cluster-12235.29007,Cluster-11380.0,Cluster-12235.75767,Cluster-12235.52140,Cluster-8109.0,Cluster-12235.15041,Cluster-12235.43804,Cluster-6455.0,Clu…
Metabolism	Biosynthesis of other secondary metabolites	Monobactam biosynthesis	ko00261	43	Cluster-12235.24540,Cluster-27953.0,Cluster-12235.28532,Cluster-12235.54983,Cluster-6283.0,Cluster-12235.36286,Cluster-12235.58179,Cluster-6282.0,Cluster-12235.52012,Cluster-12235.21733,Cluster-12235.35142,Cluster-12235.29783,Cluster-12235.9143,Cluster-12235.41027,Cluster-8601.0,Cluster-12235.50493,Cluster-12235.50496,Cluster-12235.43027,Cluster-9086.0,Cluster-15127.0,Cluster-7779.0,Cluster-12235…
Metabolism	Biosynthesis of other secondary metabolites	Phenylpropanoid biosynthesis	ko00940	343	Cluster-12235.4447,Cluster-12235.34452,Cluster-12235.69952,Cluster-12235.33610,Cluster-12235.24958,Cluster-12235.54952,Cluster-22351.0,Cluster-12235.15609,Cluster-12235.34614,Cluster-12235.69954,Cluster-12235.75132,Cluster-12235.41406,Cluster-797.0,Cluster-12235.72229,Cluster-12235.55290,Cluster-12235.44465,Cluster-12235.37453,Cluster-12235.75702,Cluster-12235.4411,Cluster-12235.35829,Cluster-122…
Metabolism	Biosynthesis of other secondary metabolites	Stilbenoid, diarylheptanoid and gingerol biosynthesis	ko00945	47	Cluster-12235.55289,Cluster-12235.4411,Cluster-12235.33669,Cluster-12235.45033,Cluster-12235.13879,Cluster-12235.39546,Cluster-12235.4412,Cluster-12235.44011,Cluster-12235.48202,Cluster-12235.41406,Cluster-12235.19008,Cluster-12235.28690,Cluster-12235.55524,Cluster-12235.55290,Cluster-12235.40240,Cluster-18969.0,Cluster-12235.4448,Cluster-12235.39399,Cluster-12235.58801,Cluster-12235.40082,Cluste…
Metabolism	Biosynthesis of other secondary metabolites	Tropane, piperidine and pyridine alkaloid biosynthesis	ko00960	70	Cluster-12235.53337,Cluster-2098.0,Cluster-12235.9277,Cluster-12235.39801,Cluster-12235.58009,Cluster-18106.1,Cluster-12235.35689,Cluster-12235.15385,Cluster-12235.57456,Cluster-23495.0,Cluster-12235.39897,Cluster-12235.6159,Cluster-12235.10607,Cluster-12235.51315,Cluster-13872.0,Cluster-5045.0,Cluster-1196.0,Cluster-12235.35688,Cluster-9631.0,Cluster-11263.0,Cluster-13877.0,Cluster-4602.1,Cluste…
Metabolism	Carbohydrate metabolism	Amino sugar and nucleotide sugar metabolism	ko00520	320	Cluster-25907.0,Cluster-12235.64221,Cluster-12235.34008,Cluster-12235.39089,Cluster-11938.0,Cluster-7124.1,Cluster-20218.0,Cluster-12235.67346,Cluster-12235.3585,Cluster-12235.44023,Cluster-12235.12783,Cluster-10557.0,Cluster-12235.42392,Cluster-22944.0,Cluster-12718.2,Cluster-12235.41027,Cluster-24143.0,Cluster-12235.57844,Cluster-12235.64439,Cluster-8512.0,Cluster-12235.38702,Cluster-12235.6039…
Metabolism	Carbohydrate metabolism	Ascorbate and aldarate metabolism	ko00053	122	Cluster-12235.47982,Cluster-12235.75707,Cluster-12235.37327,Cluster-12235.50924,Cluster-12235.75708,Cluster-22030.0,Cluster-12235.57416,Cluster-2754.0,Cluster-12235.56259,Cluster-20218.0,Cluster-27096.0,Cluster-7859.0,Cluster-12235.54412,Cluster-950.0,Cluster-12235.75704,Cluster-12235.36274,Cluster-12235.7,Cluster-25702.0,Cluster-12235.29321,Cluster-12235.71732,Cluster-12235.53506,Cluster-12235.6…
Metabolism	Carbohydrate metabolism	Butanoate metabolism	ko00650	83	Cluster-12235.5714,Cluster-27454.0,Cluster-12235.56791,Cluster-12235.32042,Cluster-12235.56891,Cluster-17819.0,Cluster-6152.0,Cluster-11714.0,Cluster-12235.44695,Cluster-4271.0,Cluster-12235.55282,Cluster-12235.56892,Cluster-12235.44207,Cluster-12235.41689,Cluster-5745.0,Cluster-1657.0,Cluster-18317.0,Cluster-12235.59353,Cluster-12235.37003,Cluster-19926.0,Cluster-9953.0,Cluster-9310.0,Cluster-72…
Metabolism	Carbohydrate metabolism	C5-Branched dibasic acid metabolism	ko00660	25	Cluster-14131.0,Cluster-12235.41688,Cluster-12235.13969,Cluster-9953.0,Cluster-27454.0,Cluster-12235.31671,Cluster-3576.0,Cluster-12235.47770,Cluster-12235.28093,Cluster-3989.0,Cluster-12235.37447,Cluster-12235.47768,Cluster-12235.28092,Cluster-12235.15717,Cluster-12235.42922,Cluster-15057.0,Cluster-16777.0,Cluster-12235.33116,Cluster-14539.0,Cluster-12235.26588,Cluster-16040.0,Cluster-1657.0,Clu…
Metabolism	Carbohydrate metabolism	Citrate cycle (TCA cycle)	ko00020	325	Cluster-6728.0,Cluster-12235.39259,Cluster-12235.47952,Cluster-25909.0,Cluster-26500.0,Cluster-12235.49843,Cluster-12235.53328,Cluster-12235.47892,Cluster-23078.0,Cluster-3831.0,Cluster-12235.16216,Cluster-9140.0,Cluster-16413.0,Cluster-6666.0,Cluster-12235.41906,Cluster-3032.0,Cluster-11048.1,Cluster-10159.0,Cluster-5124.0,Cluster-10159.4,Cluster-20532.0,Cluster-12235.13116,Cluster-18511.1,Clust…
Metabolism	Carbohydrate metabolism	Fructose and mannose metabolism	ko00051	150	Cluster-12235.27621,Cluster-14948.0,Cluster-12235.55352,Cluster-16102.0,Cluster-12235.36286,Cluster-21607.0,Cluster-12235.25592,Cluster-12235.36537,Cluster-12235.26439,Cluster-18685.1,Cluster-12235.14896,Cluster-12235.30422,Cluster-11047.0,Cluster-23327.0,Cluster-12235.46656,Cluster-12235.58721,Cluster-12235.67733,Cluster-22160.0,Cluster-18519.0,Cluster-9867.0,Cluster-12235.56119,Cluster-78.0,Clu…
Metabolism	Carbohydrate metabolism	Galactose metabolism	ko00052	146	Cluster-6429.0,Cluster-12235.51251,Cluster-12235.46485,Cluster-22590.0,Cluster-5034.1,Cluster-12235.47199,Cluster-21188.1,Cluster-10557.1,Cluster-15965.0,Cluster-12235.49222,Cluster-14470.0,Cluster-12235.54307,Cluster-12235.50528,Cluster-12235.24540,Cluster-8497.0,Cluster-12235.61782,Cluster-12235.60927,Cluster-10477.0,Cluster-12235.63664,Cluster-25648.0,Cluster-12235.78456,Cluster-6297.0,Cluster…
Metabolism	Carbohydrate metabolism	Glycolysis / Gluconeogenesis	ko00010	496	Cluster-27550.0,Cluster-12235.42725,Cluster-1024.0,Cluster-12235.11472,Cluster-21339.0,Cluster-6497.0,Cluster-12235.63403,Cluster-16285.0,Cluster-24908.0,Cluster-398.0,Cluster-12235.63469,Cluster-24951.0,Cluster-26082.0,Cluster-1529.0,Cluster-12235.10788,Cluster-12235.47669,Cluster-12235.37472,Cluster-12235.48418,Cluster-12235.42679,Cluster-27642.0,Cluster-12235.2574,Cluster-18929.0,Cluster-12235…
Metabolism	Carbohydrate metabolism	Glyoxylate and dicarboxylate metabolism	ko00630	357	Cluster-12235.48346,Cluster-12235.57568,Cluster-12235.37901,Cluster-23787.0,Cluster-19371.0,Cluster-13590.0,Cluster-27183.0,Cluster-24015.0,Cluster-12454.1,Cluster-12235.39568,Cluster-12235.50714,Cluster-14370.0,Cluster-2286.0,Cluster-12235.43119,Cluster-12235.52179,Cluster-12235.42329,Cluster-12235.2622,Cluster-16413.0,Cluster-24884.0,Cluster-12235.13116,Cluster-7935.0,Cluster-12235.46099,Cluste…
Metabolism	Carbohydrate metabolism	Inositol phosphate metabolism	ko00562	174	Cluster-12833.0,Cluster-2489.0,Cluster-12235.8085,Cluster-12235.36858,Cluster-13400.0,Cluster-18734.0,Cluster-14396.0,Cluster-23292.0,Cluster-12235.24471,Cluster-8623.1,Cluster-12235.32151,Cluster-24159.0,Cluster-12235.53732,Cluster-12235.37783,Cluster-12235.15515,Cluster-12235.44737,Cluster-12235.71284,Cluster-12235.42871,Cluster-12235.42799,Cluster-12235.62693,Cluster-12235.21501,Cluster-12235.…
Metabolism	Carbohydrate metabolism	Pentose and glucuronate interconversions	ko00040	207	Cluster-22839.0,Cluster-5372.0,Cluster-24622.0,Cluster-12235.47481,Cluster-683.0,Cluster-14564.0,Cluster-12235.23252,Cluster-18929.0,Cluster-12235.32666,Cluster-12235.17112,Cluster-12235.61120,Cluster-12235.40269,Cluster-12235.39545,Cluster-12235.1822,Cluster-10520.0,Cluster-3543.0,Cluster-21188.2,Cluster-12235.65364,Cluster-12235.20223,Cluster-12235.49025,Cluster-12235.10788,Cluster-26082.0,Clus…
Metabolism	Carbohydrate metabolism	Pentose phosphate pathway	ko00030	187	Cluster-23673.0,Cluster-27610.0,Cluster-25414.0,Cluster-19975.0,Cluster-12235.42981,Cluster-12235.70801,Cluster-12235.1090,Cluster-12235.47199,Cluster-12235.55313,Cluster-7359.0,Cluster-12132.0,Cluster-2420.0,Cluster-12235.39691,Cluster-28063.0,Cluster-12235.6094,Cluster-12235.60927,Cluster-25080.1,Cluster-9318.0,Cluster-1257.0,Cluster-24237.0,Cluster-16835.0,Cluster-18685.0,Cluster-26784.0,Clust…
Metabolism	Carbohydrate metabolism	Propanoate metabolism	ko00640	149	Cluster-12235.42348,Cluster-12235.49505,Cluster-16079.0,Cluster-20561.0,Cluster-12235.50523,Cluster-12235.50962,Cluster-4032.0,Cluster-23454.3,Cluster-18686.1,Cluster-29070.0,Cluster-16014.0,Cluster-19600.0,Cluster-21599.0,Cluster-20647.0,Cluster-12235.47967,Cluster-12235.50961,Cluster-13400.2,Cluster-12235.45026,Cluster-12235.10049,Cluster-8303.0,Cluster-22433.1,Cluster-20647.1,Cluster-20419.0,C…
Metabolism	Carbohydrate metabolism	Pyruvate metabolism	ko00620	379	Cluster-12235.75708,Cluster-10284.0,Cluster-12235.20886,Cluster-12235.18223,Cluster-12235.75707,Cluster-12235.42702,Cluster-12235.77159,Cluster-19838.0,Cluster-22433.1,Cluster-12235.37589,Cluster-4644.0,Cluster-12235.72000,Cluster-12235.28662,Cluster-18800.0,Cluster-28156.0,Cluster-12235.37719,Cluster-12235.34183,Cluster-21543.0,Cluster-11259.1,Cluster-12235.38984,Cluster-28833.0,Cluster-12235.50…
Metabolism	Carbohydrate metabolism	Starch and sucrose metabolism	ko00500	469	Cluster-12235.76774,Cluster-12235.38713,Cluster-12235.2449,Cluster-12235.49806,Cluster-16338.0,Cluster-12235.52054,Cluster-6898.0,Cluster-15127.0,Cluster-12235.49804,Cluster-12235.35927,Cluster-12235.28119,Cluster-12235.75755,Cluster-12235.25674,Cluster-18677.0,Cluster-12718.2,Cluster-12235.41027,Cluster-12235.378,Cluster-12235.57844,Cluster-22944.0,Cluster-24537.0,Cluster-20218.0,Cluster-12235.6…
Metabolism	Energy metabolism	Carbon fixation in photosynthetic organisms	ko00710	254	Cluster-343.0,Cluster-12235.39003,Cluster-10834.0,Cluster-12235.43597,Cluster-12235.60956,Cluster-12235.10718,Cluster-21242.0,Cluster-4132.0,Cluster-12235.45021,Cluster-12235.43627,Cluster-12235.42680,Cluster-12235.38316,Cluster-12235.75762,Cluster-12235.45131,Cluster-12235.45956,Cluster-12235.48358,Cluster-28666.0,Cluster-12235.49445,Cluster-27520.1,Cluster-24986.0,Cluster-12235.51180,Cluster-12…
Metabolism	Energy metabolism	Nitrogen metabolism	ko00910	114	Cluster-12235.75339,Cluster-12235.40747,Cluster-12235.35952,Cluster-12235.44176,Cluster-2569.0,Cluster-12235.46775,Cluster-12235.4078,Cluster-4408.0,Cluster-25941.0,Cluster-12949.0,Cluster-6053.0,Cluster-1593.1,Cluster-12235.48752,Cluster-2423.0,Cluster-12235.42652,Cluster-12235.51685,Cluster-12235.43146,Cluster-12235.48946,Cluster-28892.0,Cluster-12235.11317,Cluster-27573.0,Cluster-11111.0,Clust…
Metabolism	Energy metabolism	Oxidative phosphorylation	ko00190	519	Cluster-26048.1,Cluster-28219.1,Cluster-9948.0,Cluster-28181.0,Cluster-1798.2,Cluster-26640.1,Cluster-12235.73400,Cluster-3831.0,Cluster-10734.0,Cluster-6209.0,Cluster-12235.52331,Cluster-9447.0,Cluster-12235.60291,Cluster-22695.0,Cluster-12235.69144,Cluster-12235.53486,Cluster-18046.0,Cluster-93.0,Cluster-12235.30575,Cluster-18288.0,Cluster-12235.6108,Cluster-12235.70379,Cluster-6241.0,Cluster-1…
Metabolism	Energy metabolism	Photosynthesis	ko00195	89	Cluster-12235.54602,Cluster-12235.44244,Cluster-22671.0,Cluster-12235.26919,Cluster-12235.46069,Cluster-12235.43283,Cluster-12235.33449,Cluster-12235.1543,Cluster-12235.26918,Cluster-12235.42873,Cluster-12235.32497,Cluster-12235.8906,Cluster-12235.46066,Cluster-12235.42973,Cluster-12235.44395,Cluster-12235.64903,Cluster-12235.19198,Cluster-12235.26632,Cluster-12235.54253,Cluster-12235.56432,Clust…
Metabolism	Energy metabolism	Photosynthesis - antenna proteins	ko00196	34	Cluster-12235.41864,Cluster-12235.42385,Cluster-12235.42370,Cluster-12235.43795,Cluster-12235.43098,Cluster-12235.43109,Cluster-12235.39960,Cluster-12235.4149,Cluster-12235.46031,Cluster-12235.41940,Cluster-12235.11713,Cluster-12235.35682,Cluster-12235.47783,Cluster-12235.22627,Cluster-12235.42959,Cluster-12235.32684,Cluster-12235.49034,Cluster-12235.4148,Cluster-12235.41865,Cluster-12235.43632,C…
Metabolism	Energy metabolism	Sulfur metabolism	ko00920	108	Cluster-14540.0,Cluster-20789.0,Cluster-12235.38625,Cluster-12235.23105,Cluster-6075.0,Cluster-12235.9708,Cluster-1035.0,Cluster-12235.46331,Cluster-12235.2238,Cluster-23862.0,Cluster-12235.35208,Cluster-22963.0,Cluster-12235.51951,Cluster-18766.1,Cluster-12235.35243,Cluster-12235.35782,Cluster-2849.0,Cluster-18766.0,Cluster-29187.0,Cluster-12235.29794,Cluster-12235.41618,Cluster-26319.0,Cluster-…
Metabolism	Glycan biosynthesis and metabolism	Glycosaminoglycan degradation	ko00531	34	Cluster-12235.61782,Cluster-12235.56183,Cluster-12235.27406,Cluster-12235.381,Cluster-12235.35434,Cluster-12235.19258,Cluster-12235.42695,Cluster-12235.45069,Cluster-12235.52163,Cluster-12235.1913,Cluster-12235.64111,Cluster-11685.1,Cluster-12235.2316,Cluster-12235.26111,Cluster-12235.14177,Cluster-12235.10735,Cluster-12235.64714,Cluster-11685.0,Cluster-12235.52678,Cluster-12235.16954,Cluster-236…
Metabolism	Glycan biosynthesis and metabolism	Glycosphingolipid biosynthesis - ganglio series	ko00604	8	Cluster-12235.61782,Cluster-12235.19257,Cluster-11685.1,Cluster-12235.19258,Cluster-12235.22667,Cluster-11685.0,Cluster-12235.41951,Cluster-12235.27406
Metabolism	Glycan biosynthesis and metabolism	Glycosphingolipid biosynthesis - globo series	ko00603	31	Cluster-12235.70036,Cluster-15965.1,Cluster-12235.19257,Cluster-12235.689,Cluster-12235.19258,Cluster-15965.0,Cluster-12235.22554,Cluster-12235.54592,Cluster-12235.70035,Cluster-12235.14561,Cluster-12235.41951,Cluster-19612.0,Cluster-6429.0,Cluster-7889.0,Cluster-12235.22667,Cluster-12235.54042,Cluster-12235.63067,Cluster-18862.0,Cluster-5831.0,Cluster-12235.8472,Cluster-5853.0,Cluster-10477.0,Cl…
Metabolism	Glycan biosynthesis and metabolism	Glycosylphosphatidylinositol(GPI)-anchor biosynthesis	ko00563	48	Cluster-15965.0,Cluster-12235.22554,Cluster-12235.27998,Cluster-12235.54592,Cluster-12235.12786,Cluster-12235.66961,Cluster-12235.63067,Cluster-18862.0,Cluster-12235.37616,Cluster-12235.41771,Cluster-6429.0,Cluster-12235.78456,Cluster-5853.0,Cluster-12235.19408,Cluster-10477.0,Cluster-12235.68907,Cluster-12235.19411,Cluster-12235.19412,Cluster-12235.38393,Cluster-12235.26621,Cluster-12235.57986,C…
Metabolism	Glycan biosynthesis and metabolism	N-Glycan biosynthesis	ko00510	81	Cluster-12235.29812,Cluster-8789.0,Cluster-12235.68844,Cluster-12235.54436,Cluster-12235.31252,Cluster-10748.0,Cluster-12235.72789,Cluster-12235.52213,Cluster-12235.72788,Cluster-12235.11548,Cluster-12235.65952,Cluster-12235.48056,Cluster-12235.31254,Cluster-6924.0,Cluster-12235.71756,Cluster-12235.61284,Cluster-12235.11549,Cluster-12235.65221,Cluster-12235.37221,Cluster-12235.40802,Cluster-12235…
Metabolism	Glycan biosynthesis and metabolism	Other glycan degradation	ko00511	44	Cluster-12235.19258,Cluster-12235.66227,Cluster-12235.27777,Cluster-12235.27778,Cluster-12235.31646,Cluster-12235.31648,Cluster-12235.37425,Cluster-12235.31649,Cluster-6384.0,Cluster-14441.0,Cluster-2145.0,Cluster-12235.27771,Cluster-12235.27773,Cluster-12235.38838,Cluster-11749.0,Cluster-8129.0,Cluster-12235.49715,Cluster-12235.27772,Cluster-6297.0,Cluster-12235.43444,Cluster-12235.61782,Cluster…
Metabolism	Glycan biosynthesis and metabolism	Other types of O-glycan biosynthesis	ko00514	8	Cluster-12235.44777,Cluster-12235.45974,Cluster-12235.39956,Cluster-5995.0,Cluster-12235.32555,Cluster-2778.0,Cluster-12235.62356,Cluster-12235.55322
Metabolism	Lipid metabolism	Arachidonic acid metabolism	ko00590	33	Cluster-26906.0,Cluster-12235.11560,Cluster-12235.23596,Cluster-7506.0,Cluster-12235.22235,Cluster-12235.39787,Cluster-12235.36719,Cluster-12235.50689,Cluster-4513.0,Cluster-12235.1520,Cluster-12235.38018,Cluster-16218.0,Cluster-7010.0,Cluster-12235.23595,Cluster-12235.47898,Cluster-1617.0,Cluster-17221.0,Cluster-1963.1,Cluster-12235.38336,Cluster-12235.67046,Cluster-12235.44044,Cluster-12235.908…
Metabolism	Lipid metabolism	Biosynthesis of unsaturated fatty acids	ko01040	126	Cluster-12235.66811,Cluster-12235.39459,Cluster-7658.0,Cluster-12464.0,Cluster-25126.0,Cluster-2484.0,Cluster-12235.54695,Cluster-12235.36110,Cluster-23636.0,Cluster-13604.0,Cluster-14820.0,Cluster-15118.2,Cluster-26137.0,Cluster-12235.70907,Cluster-23541.0,Cluster-8376.0,Cluster-15257.0,Cluster-25343.0,Cluster-12235.42694,Cluster-12235.54693,Cluster-24283.0,Cluster-12235.9868,Cluster-12235.43479…
Metabolism	Lipid metabolism	Cutin, suberine and wax biosynthesis	ko00073	45	Cluster-12235.21198,Cluster-27805.0,Cluster-12235.24905,Cluster-12235.44345,Cluster-26087.0,Cluster-2214.2,Cluster-12235.44343,Cluster-12235.32575,Cluster-12235.65106,Cluster-12235.44837,Cluster-12235.35039,Cluster-24912.0,Cluster-12235.10179,Cluster-12235.72404,Cluster-12235.72405,Cluster-12235.43412,Cluster-12235.38668,Cluster-12235.44347,Cluster-12235.23336,Cluster-11529.0,Cluster-12235.41102,…
Metabolism	Lipid metabolism	Ether lipid metabolism	ko00565	61	Cluster-12235.56531,Cluster-12235.76023,Cluster-12235.29490,Cluster-12235.49171,Cluster-12235.31376,Cluster-12235.19331,Cluster-25978.0,Cluster-12235.22975,Cluster-12235.43765,Cluster-12235.36502,Cluster-12235.14386,Cluster-12235.40289,Cluster-12235.40292,Cluster-12235.55521,Cluster-21195.0,Cluster-9648.2,Cluster-12235.56533,Cluster-12235.56532,Cluster-12235.44044,Cluster-1975.1,Cluster-12235.144…
Metabolism	Lipid metabolism	Fatty acid biosynthesis	ko00061	125	Cluster-12235.47316,Cluster-12235.46680,Cluster-12235.41149,Cluster-12235.43975,Cluster-28350.0,Cluster-12235.25515,Cluster-12235.61966,Cluster-12235.35654,Cluster-18127.0,Cluster-12235.73441,Cluster-12235.25935,Cluster-25343.1,Cluster-12235.44156,Cluster-12235.50730,Cluster-12235.45026,Cluster-15643.0,Cluster-26398.0,Cluster-12235.46677,Cluster-5923.0,Cluster-3151.1,Cluster-12235.38473,Cluster-1…
Metabolism	Lipid metabolism	Fatty acid degradation	ko00071	168	Cluster-12235.3663,Cluster-21147.0,Cluster-23051.0,Cluster-12235.75706,Cluster-12235.40382,Cluster-9794.0,Cluster-5912.0,Cluster-12235.43090,Cluster-12235.42020,Cluster-12235.44157,Cluster-12235.34969,Cluster-12235.44156,Cluster-12235.25935,Cluster-12235.29321,Cluster-16727.0,Cluster-3151.1,Cluster-5923.0,Cluster-5912.1,Cluster-15527.0,Cluster-12235.75708,Cluster-12235.41149,Cluster-11840.0,Clust…
Metabolism	Lipid metabolism	Fatty acid elongation	ko00062	54	Cluster-12235.26709,Cluster-12235.53313,Cluster-12235.52997,Cluster-12235.64947,Cluster-12235.54693,Cluster-12235.38092,Cluster-12235.48482,Cluster-28866.0,Cluster-12235.11162,Cluster-12235.72785,Cluster-12235.54695,Cluster-12235.47415,Cluster-9373.1,Cluster-12235.23401,Cluster-12235.57397,Cluster-12235.35313,Cluster-12235.32735,Cluster-12235.6158,Cluster-26184.0,Cluster-12235.36587,Cluster-12235…
Metabolism	Lipid metabolism	Glycerolipid metabolism	ko00561	242	Cluster-12235.54042,Cluster-16141.0,Cluster-9221.0,Cluster-12235.12625,Cluster-12235.74022,Cluster-12235.60517,Cluster-12235.71332,Cluster-12235.27691,Cluster-6314.0,Cluster-25428.0,Cluster-12235.53525,Cluster-12235.51182,Cluster-12235.74378,Cluster-12235.61568,Cluster-22352.0,Cluster-12235.75709,Cluster-12235.13487,Cluster-12235.35464,Cluster-12235.75701,Cluster-12235.35078,Cluster-12235.4266,Cl…
Metabolism	Lipid metabolism	Glycerophospholipid metabolism	ko00564	228	Cluster-18815.0,Cluster-12235.44993,Cluster-12235.61539,Cluster-12235.36316,Cluster-3977.0,Cluster-12235.11486,Cluster-12235.35462,Cluster-12235.72053,Cluster-12235.71182,Cluster-12235.63811,Cluster-12235.31339,Cluster-15522.0,Cluster-12235.28488,Cluster-12235.40733,Cluster-12235.59210,Cluster-12235.35461,Cluster-12235.21769,Cluster-12235.24363,Cluster-12235.49171,Cluster-12235.67735,Cluster-2394…
Metabolism	Lipid metabolism	Linoleic acid metabolism	ko00591	39	Cluster-12235.67607,Cluster-12235.9088,Cluster-21195.0,Cluster-12235.67608,Cluster-12235.10348,Cluster-12235.45599,Cluster-12235.43765,Cluster-12235.48446,Cluster-12235.29241,Cluster-12235.43048,Cluster-12235.29240,Cluster-12235.25725,Cluster-12235.74856,Cluster-12235.44044,Cluster-12235.45780,Cluster-12235.14529,Cluster-12235.48466,Cluster-12235.28778,Cluster-12235.67046,Cluster-12235.7852,Clust…
Metabolism	Lipid metabolism	Sphingolipid metabolism	ko00600	82	Cluster-12235.55965,Cluster-7889.0,Cluster-12235.18688,Cluster-12235.29920,Cluster-12235.54042,Cluster-12235.10668,Cluster-12235.38177,Cluster-12235.65881,Cluster-15283.0,Cluster-12235.10623,Cluster-12235.65872,Cluster-4647.0,Cluster-12235.33941,Cluster-12235.18687,Cluster-6429.0,Cluster-5685.0,Cluster-12235.45930,Cluster-15965.0,Cluster-12235.66227,Cluster-12235.58617,Cluster-12235.31646,Cluster…
Metabolism	Lipid metabolism	Steroid biosynthesis	ko00100	87	Cluster-1650.0,Cluster-12235.14426,Cluster-12235.43765,Cluster-12235.18085,Cluster-26134.0,Cluster-7073.0,Cluster-16740.0,Cluster-21195.0,Cluster-12235.22855,Cluster-13021.0,Cluster-12235.15990,Cluster-12235.27304,Cluster-12235.25190,Cluster-6992.0,Cluster-13327.0,Cluster-12235.68977,Cluster-12235.74352,Cluster-12235.27819,Cluster-12235.17973,Cluster-12235.48385,Cluster-12235.54777,Cluster-12235.…
Metabolism	Lipid metabolism	Synthesis and degradation of ketone bodies	ko00072	24	Cluster-12235.45720,Cluster-18317.0,Cluster-12235.78174,Cluster-12235.46751,Cluster-13888.0,Cluster-11677.0,Cluster-6276.0,Cluster-12235.37004,Cluster-12235.58485,Cluster-12235.42348,Cluster-12235.46745,Cluster-12235.44695,Cluster-12235.54492,Cluster-7935.0,Cluster-12235.47251,Cluster-12235.68638,Cluster-7278.0,Cluster-7232.0,Cluster-12235.47252,Cluster-12235.32042,Cluster-7582.0,Cluster-12235.56…
Metabolism	Lipid metabolism	alpha-Linolenic acid metabolism	ko00592	117	Cluster-12235.43091,Cluster-12235.67607,Cluster-12235.26545,Cluster-12235.67608,Cluster-12235.44062,Cluster-8376.0,Cluster-12235.45078,Cluster-22192.0,Cluster-12235.36110,Cluster-12235.45599,Cluster-14820.0,Cluster-12235.46490,Cluster-12235.47980,Cluster-12235.29241,Cluster-2176.0,Cluster-2000.0,Cluster-12235.48446,Cluster-12235.56434,Cluster-12235.39988,Cluster-12235.43048,Cluster-12235.29240,Cl…
Metabolism	Metabolism of cofactors and vitamins	Biotin metabolism	ko00780	71	Cluster-12235.25071,Cluster-12235.13453,Cluster-12235.43654,Cluster-12235.70907,Cluster-26137.0,Cluster-25343.0,Cluster-4960.0,Cluster-23636.0,Cluster-13604.0,Cluster-12235.39459,Cluster-7658.0,Cluster-12235.58809,Cluster-12235.74956,Cluster-12235.13159,Cluster-12235.25073,Cluster-12235.13158,Cluster-12235.31145,Cluster-12235.39774,Cluster-12235.3165,Cluster-12235.34079,Cluster-12235.15831,Cluste…
Metabolism	Metabolism of cofactors and vitamins	Folate biosynthesis	ko00790	25	Cluster-12235.19917,Cluster-12235.28390,Cluster-12235.5055,Cluster-12235.62262,Cluster-8168.0,Cluster-12235.58038,Cluster-12235.71302,Cluster-12235.61442,Cluster-12235.35346,Cluster-12235.23853,Cluster-25780.0,Cluster-5705.0,Cluster-12235.57335,Cluster-12235.61441,Cluster-12235.44073,Cluster-12235.62263,Cluster-12600.0,Cluster-12235.51744,Cluster-11772.0,Cluster-12235.40921,Cluster-12961.0,Cluste…
Metabolism	Metabolism of cofactors and vitamins	Lipoic acid metabolism	ko00785	21	Cluster-12235.70092,Cluster-12235.21813,Cluster-12235.32962,Cluster-12235.9946,Cluster-12235.32446,Cluster-3672.0,Cluster-12235.3719,Cluster-11743.0,Cluster-12235.20656,Cluster-12235.2701,Cluster-12235.4654,Cluster-12235.74778,Cluster-12235.60922,Cluster-12235.4653,Cluster-15702.0,Cluster-12235.4966,Cluster-9613.0,Cluster-19865.0,Cluster-12235.45278,Cluster-12235.687,Cluster-12235.28726
Metabolism	Metabolism of cofactors and vitamins	Nicotinate and nicotinamide metabolism	ko00760	43	Cluster-12235.39201,Cluster-12235.39106,Cluster-12235.39345,Cluster-12235.47312,Cluster-12235.25363,Cluster-12235.47752,Cluster-12235.63562,Cluster-18639.0,Cluster-7757.0,Cluster-12235.24105,Cluster-13819.0,Cluster-12235.60086,Cluster-12235.19512,Cluster-12235.67404,Cluster-12235.50276,Cluster-12235.39454,Cluster-12235.35808,Cluster-12235.50274,Cluster-19085.0,Cluster-12235.47310,Cluster-12235.19…
Metabolism	Metabolism of cofactors and vitamins	One carbon pool by folate	ko00670	71	Cluster-4265.0,Cluster-12235.50112,Cluster-12235.35970,Cluster-12235.44386,Cluster-12235.42876,Cluster-20751.0,Cluster-20438.0,Cluster-12235.68772,Cluster-12235.29281,Cluster-12235.43154,Cluster-8163.0,Cluster-12235.41072,Cluster-6410.0,Cluster-12235.28670,Cluster-3855.0,Cluster-7283.0,Cluster-12235.33397,Cluster-12235.54034,Cluster-20067.0,Cluster-12235.21404,Cluster-12235.15977,Cluster-12235.80…
Metabolism	Metabolism of cofactors and vitamins	Pantothenate and CoA biosynthesis	ko00770	89	Cluster-12235.48959,Cluster-12235.75370,Cluster-12235.34727,Cluster-12235.65991,Cluster-12235.38595,Cluster-3989.0,Cluster-12235.49272,Cluster-21384.0,Cluster-12235.22054,Cluster-12235.15717,Cluster-12235.47768,Cluster-12235.40083,Cluster-12235.15147,Cluster-29081.0,Cluster-25450.1,Cluster-22849.0,Cluster-12235.12047,Cluster-12235.38593,Cluster-24522.0,Cluster-16777.0,Cluster-12235.73001,Cluster-…
Metabolism	Metabolism of cofactors and vitamins	Porphyrin and chlorophyll metabolism	ko00860	93	Cluster-11562.0,Cluster-10041.0,Cluster-12235.49190,Cluster-12235.68305,Cluster-12235.23672,Cluster-12235.40377,Cluster-12235.43849,Cluster-12235.10158,Cluster-4231.0,Cluster-12235.17566,Cluster-11562.1,Cluster-12235.48355,Cluster-12235.28984,Cluster-12235.4895,Cluster-10041.1,Cluster-25897.0,Cluster-10295.0,Cluster-16211.0,Cluster-7112.0,Cluster-12235.49985,Cluster-12235.43762,Cluster-16211.1,Cl…
Metabolism	Metabolism of cofactors and vitamins	Riboflavin metabolism	ko00740	24	Cluster-12235.59670,Cluster-12235.66094,Cluster-8214.0,Cluster-12235.24,Cluster-12235.71591,Cluster-14673.0,Cluster-19306.0,Cluster-11628.0,Cluster-12235.71398,Cluster-12235.57859,Cluster-12235.29995,Cluster-26419.0,Cluster-12235.3435,Cluster-12235.55447,Cluster-12235.13042,Cluster-12235.57861,Cluster-12235.60251,Cluster-12235.71590,Cluster-12235.71589,Cluster-21799.0,Cluster-2249.0,Cluster-12235…
Metabolism	Metabolism of cofactors and vitamins	Thiamine metabolism	ko00730	40	Cluster-12235.33968,Cluster-12079.0,Cluster-12235.37617,Cluster-12235.38538,Cluster-12235.68202,Cluster-26074.0,Cluster-12235.49514,Cluster-12235.72685,Cluster-6993.0,Cluster-12235.27308,Cluster-4547.0,Cluster-12235.27307,Cluster-12235.46022,Cluster-12235.39128,Cluster-12235.29085,Cluster-12235.38533,Cluster-12235.27309,Cluster-10004.0,Cluster-12235.48088,Cluster-22627.0,Cluster-12235.1522,Cluste…
Metabolism	Metabolism of cofactors and vitamins	Ubiquinone and other terpenoid-quinone biosynthesis	ko00130	113	Cluster-12235.62488,Cluster-12235.41884,Cluster-12235.37485,Cluster-12235.61519,Cluster-12235.17804,Cluster-12235.57465,Cluster-12235.49716,Cluster-16590.0,Cluster-12235.43205,Cluster-12235.52646,Cluster-12235.45552,Cluster-5615.0,Cluster-12235.42183,Cluster-12235.62318,Cluster-12235.46467,Cluster-12235.29007,Cluster-19917.0,Cluster-20053.0,Cluster-12235.39700,Cluster-24729.0,Cluster-12235.15041,…
Metabolism	Metabolism of cofactors and vitamins	Vitamin B6 metabolism	ko00750	35	Cluster-12235.23459,Cluster-10726.0,Cluster-12235.17659,Cluster-25148.0,Cluster-21795.0,Cluster-12235.32522,Cluster-25734.0,Cluster-12235.13485,Cluster-12235.27326,Cluster-11311.0,Cluster-12235.50675,Cluster-8118.0,Cluster-14012.0,Cluster-28358.1,Cluster-12235.53320,Cluster-12235.17987,Cluster-12235.59949,Cluster-12235.25521,Cluster-12235.24602,Cluster-12235.17661,Cluster-12235.24601,Cluster-1223…
Metabolism	Metabolism of other amino acids	Cyanoamino acid metabolism	ko00460	100	Cluster-12235.25810,Cluster-22556.0,Cluster-12235.26702,Cluster-17566.0,Cluster-12235.15610,Cluster-28941.0,Cluster-12235.26701,Cluster-12235.47898,Cluster-12235.54949,Cluster-12235.77111,Cluster-8495.0,Cluster-12235.68020,Cluster-22599.1,Cluster-12235.33293,Cluster-12235.54951,Cluster-12235.32770,Cluster-12235.50110,Cluster-26101.0,Cluster-21843.0,Cluster-12235.43554,Cluster-15144.0,Cluster-2184…
Metabolism	Metabolism of other amino acids	Glutathione metabolism	ko00480	232	Cluster-22211.0,Cluster-12235.27580,Cluster-12235.42254,Cluster-12235.21098,Cluster-1771.0,Cluster-12235.23784,Cluster-12235.52703,Cluster-17221.0,Cluster-27999.0,Cluster-12235.41761,Cluster-12235.42384,Cluster-6693.0,Cluster-8495.0,Cluster-3359.0,Cluster-1617.0,Cluster-12235.55311,Cluster-14240.0,Cluster-12235.37324,Cluster-12235.47706,Cluster-14046.0,Cluster-12235.47644,Cluster-16029.0,Cluster-…
Metabolism	Metabolism of other amino acids	Selenocompound metabolism	ko00450	93	Cluster-18562.0,Cluster-2070.0,Cluster-12989.1,Cluster-12235.36540,Cluster-12235.29282,Cluster-12235.44021,Cluster-18763.0,Cluster-8784.0,Cluster-12235.35096,Cluster-18763.1,Cluster-12235.57762,Cluster-24841.0,Cluster-2748.0,Cluster-12235.54034,Cluster-12235.33397,Cluster-12235.69120,Cluster-6223.0,Cluster-16182.0,Cluster-20067.0,Cluster-12235.28670,Cluster-12235.29059,Cluster-9809.0,Cluster-1223…
Metabolism	Metabolism of other amino acids	Taurine and hypotaurine metabolism	ko00430	26	Cluster-15222.0,Cluster-12235.27010,Cluster-11714.0,Cluster-12235.65167,Cluster-12235.20442,Cluster-12235.65170,Cluster-7371.0,Cluster-12235.39107,Cluster-4618.0,Cluster-9927.0,Cluster-10383.0,Cluster-12235.5714,Cluster-12235.22540,Cluster-12235.65166,Cluster-12235.44366,Cluster-12235.47898,Cluster-12235.39787,Cluster-12235.65169,Cluster-8495.0,Cluster-5745.0,Cluster-12235.65165,Cluster-4116.0,Cl…
Metabolism	Metabolism of other amino acids	beta-Alanine metabolism	ko00410	163	Cluster-12235.30800,Cluster-18686.0,Cluster-12235.75705,Cluster-12235.54104,Cluster-5490.0,Cluster-12235.77950,Cluster-11714.0,Cluster-12235.9121,Cluster-19913.0,Cluster-12235.27950,Cluster-12235.44207,Cluster-12235.40358,Cluster-12235.61434,Cluster-12235.59515,Cluster-11088.1,Cluster-12235.23638,Cluster-12235.61746,Cluster-12235.47644,Cluster-1887.0,Cluster-14240.0,Cluster-12235.70006,Cluster-84…
Metabolism	Metabolism of terpenoids and polyketides	Brassinosteroid biosynthesis	ko00905	17	Cluster-26934.0,Cluster-12235.38584,Cluster-12235.70974,Cluster-12235.5951,Cluster-12235.74775,Cluster-12235.5950,Cluster-12235.5136,Cluster-12235.74773,Cluster-24554.0,Cluster-12235.70973,Cluster-12235.48607,Cluster-12235.13761,Cluster-12235.74774,Cluster-12235.11596,Cluster-12235.42812,Cluster-12235.48608,Cluster-12235.2505
Metabolism	Metabolism of terpenoids and polyketides	Carotenoid biosynthesis	ko00906	155	Cluster-12235.75704,Cluster-12235.54412,Cluster-12235.50730,Cluster-18641.0,Cluster-25702.0,Cluster-17740.0,Cluster-12235.1225,Cluster-27096.0,Cluster-12235.57416,Cluster-22030.0,Cluster-12235.29183,Cluster-12235.36371,Cluster-12235.41817,Cluster-12235.4265,Cluster-15482.0,Cluster-12235.65993,Cluster-12235.35379,Cluster-28471.0,Cluster-12235.77374,Cluster-12235.35635,Cluster-12235.53506,Cluster-1…
Metabolism	Metabolism of terpenoids and polyketides	Diterpenoid biosynthesis	ko00904	40	Cluster-1698.0,Cluster-12235.19063,Cluster-23514.0,Cluster-12235.33083,Cluster-12235.55818,Cluster-12235.71079,Cluster-12235.55811,Cluster-12235.56220,Cluster-21229.0,Cluster-12235.2205,Cluster-12235.12842,Cluster-12235.28848,Cluster-12235.36973,Cluster-29149.0,Cluster-12235.65124,Cluster-12235.3222,Cluster-12235.4676,Cluster-12235.23121,Cluster-12235.63090,Cluster-12235.9132,Cluster-23317.0,Clus…
Metabolism	Metabolism of terpenoids and polyketides	Limonene and pinene degradation	ko00903	53	Cluster-12235.74378,Cluster-10520.0,Cluster-12235.75709,Cluster-12235.32666,Cluster-12235.75701,Cluster-25176.0,Cluster-12235.70940,Cluster-12235.75769,Cluster-12235.54104,Cluster-12235.75705,Cluster-22839.0,Cluster-12235.58513,Cluster-24622.0,Cluster-12235.47481,Cluster-1887.0,Cluster-3487.0,Cluster-11729.0,Cluster-15986.0,Cluster-12235.31320,Cluster-12235.4266,Cluster-12235.63469,Cluster-27464.…
Metabolism	Metabolism of terpenoids and polyketides	Monoterpenoid biosynthesis	ko00902	11	Cluster-12235.23291,Cluster-12235.42010,Cluster-12235.43508,Cluster-12235.64198,Cluster-12235.64197,Cluster-12235.46952,Cluster-12235.46950,Cluster-12235.503,Cluster-12235.31108,Cluster-12235.42000,Cluster-12235.504
Metabolism	Metabolism of terpenoids and polyketides	Sesquiterpenoid and triterpenoid biosynthesis	ko00909	36	Cluster-12235.73370,Cluster-12235.43013,Cluster-12235.40863,Cluster-12235.16883,Cluster-12235.22855,Cluster-12235.78792,Cluster-12235.40253,Cluster-13380.0,Cluster-7073.0,Cluster-12235.56663,Cluster-6992.0,Cluster-12235.67653,Cluster-12235.54688,Cluster-12235.74352,Cluster-12235.20390,Cluster-12235.54777,Cluster-12235.13496,Cluster-12235.42686,Cluster-12235.5308,Cluster-12235.12396,Cluster-12235.…
Metabolism	Metabolism of terpenoids and polyketides	Terpenoid backbone biosynthesis	ko00900	141	Cluster-12235.35963,Cluster-12235.43364,Cluster-12235.39715,Cluster-12235.46026,Cluster-12235.48743,Cluster-11677.0,Cluster-12235.58485,Cluster-12235.38991,Cluster-12235.46950,Cluster-12235.47554,Cluster-12235.57254,Cluster-12235.68638,Cluster-12235.38675,Cluster-12235.60131,Cluster-12235.37003,Cluster-12235.41588,Cluster-12235.38538,Cluster-12235.40340,Cluster-12235.41239,Cluster-12235.31323,Clu…
Metabolism	Metabolism of terpenoids and polyketides	Zeatin biosynthesis	ko00908	85	Cluster-25702.0,Cluster-12235.75704,Cluster-12235.54412,Cluster-27096.0,Cluster-12235.57416,Cluster-22030.0,Cluster-12235.75708,Cluster-12235.12181,Cluster-12235.14859,Cluster-12235.75707,Cluster-12235.1225,Cluster-12235.4459,Cluster-28471.0,Cluster-12235.7618,Cluster-12235.4265,Cluster-15482.0,Cluster-13433.0,Cluster-12235.75706,Cluster-25488.0,Cluster-27626.0,Cluster-12235.42020,Cluster-12235.5…
Metabolism	Nucleotide metabolism	Purine metabolism	ko00230	444	Cluster-12235.17486,Cluster-12235.40431,Cluster-12235.408,Cluster-12235.18960,Cluster-12235.32697,Cluster-12235.10363,Cluster-12235.29205,Cluster-14744.0,Cluster-4644.0,Cluster-12235.32109,Cluster-12235.61108,Cluster-12235.26548,Cluster-12235.60348,Cluster-19208.1,Cluster-12235.47199,Cluster-12235.23017,Cluster-9086.0,Cluster-12235.47070,Cluster-12235.36173,Cluster-12235.16282,Cluster-12235.10364…
Metabolism	Nucleotide metabolism	Pyrimidine metabolism	ko00240	301	Cluster-16768.0,Cluster-14588.0,Cluster-18848.0,Cluster-11068.0,Cluster-12235.33228,Cluster-12235.15279,Cluster-7032.0,Cluster-12235.39106,Cluster-12235.68005,Cluster-12235.55128,Cluster-12235.48906,Cluster-12235.73350,Cluster-12235.54152,Cluster-12235.16953,Cluster-12235.43866,Cluster-12235.33731,Cluster-6571.0,Cluster-12235.34043,Cluster-12235.23212,Cluster-12235.51887,Cluster-12235.24960,Clust…
Metabolism	Overview	2-Oxocarboxylic acid metabolism	ko01210	253	Cluster-6728.0,Cluster-9631.0,Cluster-12235.47952,Cluster-7779.0,Cluster-10770.0,Cluster-13872.0,Cluster-14539.0,Cluster-12235.10607,Cluster-12235.36975,Cluster-25691.0,Cluster-4755.0,Cluster-12235.28827,Cluster-20330.1,Cluster-23495.0,Cluster-12235.16216,Cluster-12235.54821,Cluster-12235.32902,Cluster-12235.30186,Cluster-12235.66340,Cluster-16413.0,Cluster-12235.49271,Cluster-12235.13969,Cluster…
Metabolism	Overview	Biosynthesis of amino acids	ko01230	840	Cluster-24237.0,Cluster-12235.38601,Cluster-12235.51684,Cluster-26761.1,Cluster-12235.59255,Cluster-6575.0,Cluster-12235.52012,Cluster-9318.0,Cluster-12989.1,Cluster-12235.42322,Cluster-12235.1257,Cluster-2070.0,Cluster-12235.28532,Cluster-12235.40083,Cluster-12235.71785,Cluster-16622.2,Cluster-12235.7749,Cluster-3435.0,Cluster-12235.44427,Cluster-12235.49272,Cluster-19802.0,Cluster-4644.0,Cluste…
Metabolism	Overview	Carbon metabolism	ko01200	1089	Cluster-23064.0,Cluster-10159.4,Cluster-12235.32260,Cluster-20532.0,Cluster-15334.0,Cluster-24884.0,Cluster-12235.51388,Cluster-6666.0,Cluster-13690.0,Cluster-20913.0,Cluster-12235.55206,Cluster-12235.49843,Cluster-14739.0,Cluster-26500.0,Cluster-12235.35298,Cluster-12235.42818,Cluster-12235.73149,Cluster-12235.39259,Cluster-13872.0,Cluster-12235.42850,Cluster-12235.77911,Cluster-1980.0,Cluster-1…
Metabolism	Overview	Degradation of aromatic compounds	ko01220	78	Cluster-5912.0,Cluster-23051.0,Cluster-6922.0,Cluster-12235.32245,Cluster-21147.0,Cluster-12235.3663,Cluster-23304.0,Cluster-24752.0,Cluster-12235.39626,Cluster-7627.0,Cluster-22196.0,Cluster-27550.1,Cluster-195.0,Cluster-12235.42664,Cluster-9200.0,Cluster-10671.0,Cluster-5912.1,Cluster-3158.0,Cluster-13784.0,Cluster-6151.0,Cluster-29173.0,Cluster-12235.42439,Cluster-12235.7270,Cluster-4517.0,Clu…
Metabolism	Overview	Fatty acid metabolism	ko01212	238	Cluster-2176.1,Cluster-17456.0,Cluster-12235.72398,Cluster-12235.42453,Cluster-12235.48244,Cluster-28866.0,Cluster-12235.51905,Cluster-26632.0,Cluster-12235.24439,Cluster-12235.23401,Cluster-12235.50349,Cluster-9373.1,Cluster-12235.45063,Cluster-12235.38797,Cluster-12235.28354,Cluster-12235.52771,Cluster-12235.73852,Cluster-12235.55234,Cluster-12235.475,Cluster-12235.42753,Cluster-2892.0,Cluster-…
Organismal Systems	Environmental adaptation	Circadian rhythm - plant	ko04712	109	Cluster-12235.38815,Cluster-12235.26160,Cluster-12235.42581,Cluster-12235.48131,Cluster-12235.27420,Cluster-12235.54940,Cluster-12235.44364,Cluster-12235.55835,Cluster-12235.61589,Cluster-12235.46149,Cluster-12235.59798,Cluster-12235.23766,Cluster-12235.21718,Cluster-12235.40011,Cluster-12235.47655,Cluster-27257.0,Cluster-12235.77007,Cluster-12235.27337,Cluster-12235.59707,Cluster-12235.11077,Clu…
Organismal Systems	Environmental adaptation	Plant-pathogen interaction	ko04626	672	Cluster-12235.20849,Cluster-27120.1,Cluster-12235.42722,Cluster-12235.74065,Cluster-25024.0,Cluster-12235.10406,Cluster-12235.35658,Cluster-19242.0,Cluster-2732.0,Cluster-1758.0,Cluster-12235.34423,Cluster-12235.53814,Cluster-23176.0,Cluster-12235.54378,Cluster-12235.2818,Cluster-21432.1,Cluster-12235.12657,Cluster-20798.0,Cluster-12235.66715,Cluster-12235.38899,Cluster-12235.25405,Cluster-12235.…
