# Supplementary material for: De novo transcriptome assembly for the five major organs of Zanthoxylum armatum and the identification of genes involved in terpenoid compound and fatty acid metabolism
Source: BMC Genomics. 2020 Jan 28;21:81. doi: 10.1186/s12864-020-6521-4 (PMC6986037; doi:10.1186/s12864-020-6521-4)
Supplement: Supplementary file 13 — Additional file 13: Table S5. The significant pathways of KEGG enrichment related to organ-specific unigenes in Zanthoxylum armatum. [file 12864_2020_6521_MOESM13_ESM.xls]

## Sheet: Table S5
Table S5 The significant pathways of KEGG enrichment related to organ-specific unigenes in Zanthoxylum armatum
Samlpe	Term	Database	ID	Input number	Background number	P-Value	Corrected P-Value	Input	KO	KO_name	Hyperlink
Ro	Flavonoid biosynthesis	KEGG PATHWAY	ko00941	26	63	2.24102e-10	8.36648e-09	Cluster-12235.3023|Cluster-12235.39180|Cluster-12235.48131|Cluster-12235.4411|Cluster-12235.4410|Cluster-12235.42553|Cluster-12235.55290|Cluster-12235.39469|Cluster-12235.40481|Cluster-12235.38484|Cluster-12235.39072|Cluster-12235.45033|Cluster-12235.44691|Cluster-12235.39242|Cluster-12235.42665|Cluster-12235.55287|Cluster-12235.44364|Cluster-12235.10864|Cluster-12235.41896|Cluster-12235.55289|Cl…	K13065|K13082|K00660|K13065|K13065|K00660|K13065|K08695|K05277|K00475|K13065|K09754|K05277|K05278|K00660|K13065|K00660|K00660|K13065|K13065|K13083|K13065|K00660|K00475|K13065|K00660|	E2.3.1.133, HCT|DFR|CHS|E2.3.1.133, HCT|E2.3.1.133, HCT|CHS|E2.3.1.133, HCT|ANR|ANS|F3H|E2.3.1.133, HCT|CYP98A, C3'H|ANS|FLS|CHS|E2.3.1.133, HCT|CHS|CHS|E2.3.1.133, HCT|E2.3.1.133, HCT|CYP75A|E2.3.1.133, HCT|CHS|F3H|E2.3.1.133, HCT|CHS|	http://www.genome.jp/kegg-bin/show_pathway?ko00941/K13065%09red/K08695%09red/K13083%09red/K13082%09red/K00475%09red/K05277%09red/K00660%09red/K09754%09red/K05278%09red
	Ribosome	KEGG PATHWAY	ko03010	205	1715	3.84419e-10	1.00606e-08	Cluster-234.0|Cluster-29183.0|Cluster-12235.1617|Cluster-1683.0|Cluster-12235.4229|Cluster-12235.76881|Cluster-12235.9898|Cluster-12235.9680|Cluster-395.0|Cluster-28869.1|Cluster-1841.0|Cluster-1951.0|Cluster-12235.3804|Cluster-2891.0|Cluster-1330.0|Cluster-15009.0|Cluster-12235.9205|Cluster-25427.0|Cluster-232.0|Cluster-2024.0|Cluster-20762.0|Cluster-230.0|Cluster-2885.0|Cluster-40.0|Cluster-122…	K02942|K02883|K02932|K02957|K02941|K02865|K02977|K02969|K02943|K02943|K02984|K02901|K02936|K02868|K02866|K02924|K02893|K02872|K02940|K02976|K02955|K02974|K02934|K02936|K02885|K02989|K02979|K02942|K02949|K02974|K02958|K02893|K02866|K02900|K02981|K02915|K02915|K02875|K02865|K02993|K02891|K02997|K02930|K02953|K02921|K02953|K02934|K02896|K02975|K02947|K02925|K02937|K02938|K02975|K02976|K02985|K02981|…	RP-LP1, RPLP1|RP-L18e, RPL18|RP-L5e, RPL5|RP-S15Ae, RPS15A|RP-LP0, RPLP0|RP-L10Ae, RPL10A|RP-S27Ae, RPS27A|RP-S20e, RPS20|RP-LP2, RPLP2|RP-LP2, RPLP2|RP-S3Ae, RPS3A|RP-L27e, RPL27|RP-L7Ae, RPL7A|RP-L11e, RPL11|RP-L10e, RPL10|RP-L39e, RPL39|RP-L23Ae, RPL23A|RP-L13Ae, RPL13A|RP-L9e, RPL9|RP-S26e, RPS26|RP-S14e, RPS14|RP-S24e, RPS24|RP-L6e, RPL6|RP-L7Ae, RPL7A|RP-L19e, RPL19|RP-S5e, RPS5|RP-S28e, RP…	http://www.genome.jp/kegg-bin/show_pathway?ko03010/K02929%09red/K02908%09red/K02877%09red/K02912%09red/K02901%09red/K02883%09red/K02921%09red/K02903%09red/K02957%09red/K02930%09red/K02955%09red/K02932%09red/K02889%09red/K02866%09red/K02937%09red/K02949%09red/K02885%09red/K02938%09red/K02910%09red/K02917%09red/K02880%09red/K02915%09red/K02958%09red/K02993%09red/K02991%09red/K02979%09red/K02978%09r…
	Cutin, suberine and wax biosynthesis	KEGG PATHWAY	ko00073	22	45	4.49133e-10	1.00606e-08	Cluster-12235.21255|Cluster-12235.21198|Cluster-12235.55685|Cluster-12235.44343|Cluster-12235.32575|Cluster-12235.32576|Cluster-12235.16098|Cluster-12235.72404|Cluster-12235.72405|Cluster-12235.72406|Cluster-12235.44837|Cluster-12235.39471|Cluster-12235.43412|Cluster-12235.68875|Cluster-12235.44346|Cluster-12235.44347|Cluster-12235.44345|Cluster-12235.10179|Cluster-12235.2799|Cluster-12235.41102|…	K15400|K15403|K15403|K15404|K13356|K13356|K15398|K15398|K15398|K15398|K15404|K13356|K15404|K15401|K15404|K15404|K15404|K13356|K15400|K15404|K15400|K15404|	HHT1|ACE, HTH|ACE, HTH|K15404, CER1|FAR|FAR|CYP86A4S|CYP86A4S|CYP86A4S|CYP86A4S|K15404, CER1|FAR|K15404, CER1|CYP86A1|K15404, CER1|K15404, CER1|K15404, CER1|FAR|HHT1|K15404, CER1|HHT1|K15404, CER1|	http://www.genome.jp/kegg-bin/show_pathway?ko00073/K13356%09red/K15404%09red/K15401%09red/K15400%09red/K15403%09red/K15398%09red
	Phenylpropanoid biosynthesis	KEGG PATHWAY	ko00940	54	329	7.31978e-07	1.36636e-05	Cluster-12235.66859|Cluster-983.0|Cluster-12235.67932|Cluster-12235.69955|Cluster-12235.53063|Cluster-12235.60197|Cluster-12235.4411|Cluster-12235.4410|Cluster-12235.55155|Cluster-12235.69953|Cluster-12235.15081|Cluster-12235.15080|Cluster-12235.69954|Cluster-24203.0|Cluster-1880.0|Cluster-12235.3023|Cluster-12235.55290|Cluster-12235.3088|Cluster-539.0|Cluster-12235.38837|Cluster-12235.52658|Clus…	K13066|K11188|K00083|K13066|K13066|K00083|K13065|K13065|K13066|K13066|K00430|K00430|K13066|K13066|K11188|K13065|K13065|K13066|K12355|K13066|K12355|K13066|K00083|K00430|K13066|K00083|K13065|K00430|K09754|K01188|K00430|K00083|K00430|K13066|K00430|K13066|K00083|K13065|K01904|K13065|K13065|K13066|K00430|K13066|K13066|K00430|K00430|K13066|K13066|K00083|K13066|K13065|K00083|K13065|	E2.1.1.68, COMT|PRDX6|E1.1.1.195|E2.1.1.68, COMT|E2.1.1.68, COMT|E1.1.1.195|E2.3.1.133, HCT|E2.3.1.133, HCT|E2.1.1.68, COMT|E2.1.1.68, COMT|E1.11.1.7|E1.11.1.7|E2.1.1.68, COMT|E2.1.1.68, COMT|PRDX6|E2.3.1.133, HCT|E2.3.1.133, HCT|E2.1.1.68, COMT|REF1|E2.1.1.68, COMT|REF1|E2.1.1.68, COMT|E1.1.1.195|E1.11.1.7|E2.1.1.68, COMT|E1.1.1.195|E2.3.1.133, HCT|E1.11.1.7|CYP98A, C3'H|E3.2.1.21|E1.11.1.7|E1.1…	http://www.genome.jp/kegg-bin/show_pathway?ko00940/K13065%09red/K13066%09red/K01188%09red/K00083%09red/K12355%09red/K11188%09red/K01904%09red/K09754%09red/K00430%09red
	Stilbenoid, diarylheptanoid and gingerol biosynthesis	KEGG PATHWAY	ko00945	12	47	0.000696633	0.00975286	Cluster-12235.33771|Cluster-12235.45033|Cluster-12235.3023|Cluster-12235.4411|Cluster-12235.4410|Cluster-12235.55287|Cluster-12235.4448|Cluster-12235.41896|Cluster-12235.39072|Cluster-12235.4447|Cluster-12235.55289|Cluster-12235.55290	K16040|K09754|K13065|K13065|K13065|K13065|K13065|K13065|K13065|K13065|K13065|K13065|	ROMT|CYP98A, C3'H|E2.3.1.133, HCT|E2.3.1.133, HCT|E2.3.1.133, HCT|E2.3.1.133, HCT|E2.3.1.133, HCT|E2.3.1.133, HCT|E2.3.1.133, HCT|E2.3.1.133, HCT|E2.3.1.133, HCT|E2.3.1.133, HCT|	http://www.genome.jp/kegg-bin/show_pathway?ko00945/K16040%09red/K09754%09red/K13065%09red
	Sesquiterpenoid and triterpenoid biosynthesis	KEGG PATHWAY	ko00909	10	36	0.00111455	0.01387	Cluster-12235.40863|Cluster-12235.54688|Cluster-12235.42535|Cluster-12235.13496|Cluster-12235.70709|Cluster-12235.34750|Cluster-12235.5308|Cluster-12235.71217|Cluster-12235.43013|Cluster-12235.1957	K15803|K15803|K15803|K15813|K15813|K15803|K14175|K14175|K15803|K15803|	GERD|GERD|GERD|LUP4|LUP4|GERD|NES1|NES1|GERD|GERD|	http://www.genome.jp/kegg-bin/show_pathway?ko00909/K15813%09red/K15803%09red/K14175%09red
	Glyoxylate and dicarboxylate metabolism	KEGG PATHWAY	ko00630	44	357	0.00218265	0.0244457	Cluster-12235.2000|Cluster-2286.0|Cluster-12235.53759|Cluster-19802.0|Cluster-25383.0|Cluster-20457.0|Cluster-12235.3184|Cluster-12235.50064|Cluster-12235.11544|Cluster-10159.2|Cluster-27075.0|Cluster-12235.42921|Cluster-12235.50063|Cluster-713.0|Cluster-20171.0|Cluster-12454.1|Cluster-530.0|Cluster-12235.6324|Cluster-12235.12590|Cluster-12235.42084|Cluster-2720.0|Cluster-21543.0|Cluster-12235.70…	K01915|K01681|K00830|K01681|K03781|K03781|K11517|K00026|K00122|K01681|K00122|K01602|K00026|K01681|K00026|K03781|K00026|K03781|K01601|K01602|K00122|K01638|K03781|K01602|K11517|K01602|K01638|K01602|K01681|K02437|K00026|K00600|K02437|K01637|K03781|K01915|K11517|K01915|K01915|K01915|K01915|K01915|K01638|K01638|	glnA, GLUL|ACO, acnA|AGXT|ACO, acnA|katE, CAT, catB, srpA|katE, CAT, catB, srpA|HAO|MDH2|FDH|ACO, acnA|FDH|rbcS|MDH2|ACO, acnA|MDH2|katE, CAT, catB, srpA|MDH2|katE, CAT, catB, srpA|rbcL|rbcS|FDH|aceB, glcB|katE, CAT, catB, srpA|rbcS|HAO|rbcS|aceB, glcB|rbcS|ACO, acnA|gcvH, GCSH|MDH2|glyA, SHMT|gcvH, GCSH|E4.1.3.1, aceA|katE, CAT, catB, srpA|glnA, GLUL|HAO|glnA, GLUL|glnA, GLUL|glnA, GLUL|glnA, GL…	http://www.genome.jp/kegg-bin/show_pathway?ko00630/K03781%09red/K01601%09red/K11517%09red/K01638%09red/K01681%09red/K00600%09red/K02437%09red/K01602%09red/K00830%09red/K01915%09red/K01637%09red/K00122%09red/K00026%09red
	Tropane, piperidine and pyridine alkaloid biosynthesis	KEGG PATHWAY	ko00960	12	65	0.0071462	0.0727613	Cluster-12235.35689|Cluster-12235.35688|Cluster-12235.77322|Cluster-12235.7385|Cluster-1196.0|Cluster-12235.46039|Cluster-12235.35687|Cluster-12235.35686|Cluster-12235.35685|Cluster-12235.77186|Cluster-12235.41679|Cluster-12235.74567	K08081|K08081|K08081|K08081|K14454|K00815|K08081|K08081|K08081|K08081|K00815|K08081|	TR1|TR1|TR1|TR1|GOT1|TAT|TR1|TR1|TR1|TR1|TAT|TR1|	http://www.genome.jp/kegg-bin/show_pathway?ko00960/K14454%09red/K08081%09red/K00815%09red
	Tryptophan metabolism	KEGG PATHWAY	ko00380	21	163	0.0189283	0.176664	Cluster-12235.23638|Cluster-871.0|Cluster-12235.53539|Cluster-12235.9280|Cluster-12235.2697|Cluster-12235.75769|Cluster-12235.42500|Cluster-12235.7085|Cluster-25383.0|Cluster-989.0|Cluster-12235.75706|Cluster-12235.75704|Cluster-12235.75705|Cluster-12235.70681|Cluster-12235.70940|Cluster-12454.1|Cluster-20457.0|Cluster-28171.0|Cluster-12235.74378|Cluster-12235.4466|Cluster-12235.6324	K00128|K00164|K01593|K01593|K01593|K00128|K01593|K03781|K03781|K01556|K00128|K00128|K00128|K16903|K00128|K03781|K03781|K00128|K00128|K03781|K03781|	ALDH|OGDH, sucA|DDC, TDC|DDC, TDC|DDC, TDC|ALDH|DDC, TDC|katE, CAT, catB, srpA|katE, CAT, catB, srpA|KYNU, kynU|ALDH|ALDH|ALDH|TAA1|ALDH|katE, CAT, catB, srpA|katE, CAT, catB, srpA|ALDH|ALDH|katE, CAT, catB, srpA|katE, CAT, catB, srpA|	http://www.genome.jp/kegg-bin/show_pathway?ko00380/K03781%09red/K16903%09red/K00164%09red/K00128%09red/K01556%09red/K01593%09red
	Zeatin biosynthesis	KEGG PATHWAY	ko00908	6	27	0.0255152	0.219824	Cluster-2620.0|Cluster-12235.71220|Cluster-12235.7618|Cluster-21590.0|Cluster-12235.3255|Cluster-2913.1	K10717|K00279|K00279|K13495|K10760|K10717|	CYP735A|CKX|CKX|CISZOG|IPT|CYP735A|	http://www.genome.jp/kegg-bin/show_pathway?ko00908/K13495%09red/K10760%09red/K10717%09red/K00279%09red
	Indole alkaloid biosynthesis	KEGG PATHWAY	ko00901	4	14	0.0334608	0.260853	Cluster-12235.2697|Cluster-12235.42500|Cluster-12235.53539|Cluster-12235.9280	K01593|K01593|K01593|K01593|	DDC, TDC|DDC, TDC|DDC, TDC|DDC, TDC|	http://www.genome.jp/kegg-bin/show_pathway?ko00901/K01593%09red
	Nitrogen metabolism	KEGG PATHWAY	ko00910	15	114	0.0369059	0.260853	Cluster-12235.77140|Cluster-12235.7749|Cluster-12235.2000|Cluster-12235.35952|Cluster-8273.0|Cluster-3810.0|Cluster-12235.34421|Cluster-12235.8719|Cluster-2510.0|Cluster-1593.1|Cluster-1593.0|Cluster-12235.20004|Cluster-2423.0|Cluster-2569.0|Cluster-12235.34422	K01674|K01915|K01915|K01915|K02575|K02575|K01673|K01725|K01915|K01915|K01915|K01674|K01915|K01725|K01673|	cah|glnA, GLUL|glnA, GLUL|glnA, GLUL|NRT, narK, nrtP, nasA|NRT, narK, nrtP, nasA|cynT, can|cynS|glnA, GLUL|glnA, GLUL|glnA, GLUL|cah|glnA, GLUL|cynS|cynT, can|	http://www.genome.jp/kegg-bin/show_pathway?ko00910/K01725%09red/K01673%09red/K01674%09red/K02575%09red/K01915%09red
	Linoleic acid metabolism	KEGG PATHWAY	ko00591	7	39	0.0399872	0.260853	Cluster-12235.10348|Cluster-12235.67607|Cluster-12235.67608|Cluster-12235.42990|Cluster-12235.10347|Cluster-12235.72966|Cluster-12235.43048	K00454|K00454|K00454|K00454|K00454|K00454|K00454|	LOX2S|LOX2S|LOX2S|LOX2S|LOX2S|LOX2S|LOX2S|	http://www.genome.jp/kegg-bin/show_pathway?ko00591/K00454%09red
	Histidine metabolism	KEGG PATHWAY	ko00340	14	106	0.0417475	0.260853	Cluster-2685.0|Cluster-12235.53539|Cluster-12235.9280|Cluster-12235.2697|Cluster-12235.75769|Cluster-12235.42500|Cluster-12235.74378|Cluster-1936.0|Cluster-12235.75706|Cluster-12235.75704|Cluster-12235.75705|Cluster-12235.23638|Cluster-12235.70940|Cluster-28171.0	K08660|K01593|K01593|K01593|K00128|K01593|K00128|K08660|K00128|K00128|K00128|K00128|K00128|K00128|	CNDP2|DDC, TDC|DDC, TDC|DDC, TDC|ALDH|DDC, TDC|ALDH|CNDP2|ALDH|ALDH|ALDH|ALDH|ALDH|ALDH|	http://www.genome.jp/kegg-bin/show_pathway?ko00340/K00128%09red/K01593%09red/K08660%09red
	alpha-Linolenic acid metabolism	KEGG PATHWAY	ko00592	15	117	0.0438441	0.260853	Cluster-12235.10348|Cluster-12235.2857|Cluster-12235.67607|Cluster-12235.67608|Cluster-12235.42990|Cluster-12235.10347|Cluster-2000.0|Cluster-12235.49233|Cluster-12235.72966|Cluster-2176.1|Cluster-2176.0|Cluster-12235.43048|Cluster-12235.7863|Cluster-12235.2047|Cluster-12235.49228	K00454|K10526|K00454|K00454|K00454|K00454|K07513|K10528|K00454|K07513|K07513|K00454|K05894|K10529|K10528|	LOX2S|OPCL1|LOX2S|LOX2S|LOX2S|LOX2S|ACAA1|HPL|LOX2S|ACAA1|ACAA1|LOX2S|OPR|DOX1|HPL|	http://www.genome.jp/kegg-bin/show_pathway?ko00592/K05894%09red/K00454%09red/K10526%09red/K10529%09red/K10528%09red/K07513%09red
	Thiamine metabolism	KEGG PATHWAY	ko00730	7	40	0.0442518	0.260853	Cluster-12235.27308|Cluster-12235.42420|Cluster-12235.38538|Cluster-26074.0|Cluster-12235.42368|Cluster-12235.68202|Cluster-12235.49236	K01662|K03146|K01662|K04487|K03146|K01662|K03147|	dxs|THI4, THI1|dxs|iscS, NFS1|THI4, THI1|dxs|thiC|	http://www.genome.jp/kegg-bin/show_pathway?ko00730/K04487%09red/K03147%09red/K03146%09red/K01662%09red
	Isoquinoline alkaloid biosynthesis	KEGG PATHWAY	ko00950	9	59	0.0474141	0.265519	Cluster-12235.43804|Cluster-12235.53539|Cluster-12235.9280|Cluster-1196.0|Cluster-12235.42500|Cluster-12235.46039|Cluster-12235.2697|Cluster-12235.41679|Cluster-12235.43416	K00422|K01593|K01593|K14454|K01593|K00815|K01593|K00815|K00422|	E1.10.3.1|DDC, TDC|DDC, TDC|GOT1|DDC, TDC|TAT|DDC, TDC|TAT|E1.10.3.1|	http://www.genome.jp/kegg-bin/show_pathway?ko00950/K00815%09red/K00422%09red/K14454%09red/K01593%09red
St	Tryptophan metabolism	KEGG PATHWAY	ko00380	2	163	0.0103803	0.110728	Cluster-23648.1|Cluster-12235.67	K11816|K11816|	YUCCA|YUCCA|	http://www.genome.jp/kegg-bin/show_pathway?ko00380/K11816%09red
	Plant hormone signal transduction	KEGG PATHWAY	ko04075	3	571	0.0158182	0.110728	Cluster-12235.66430|Cluster-5201.0|Cluster-4895.0	K14487|K14488|K14488|	GH3|SAUR|SAUR|	http://www.genome.jp/kegg-bin/show_pathway?ko04075/K14487%09red/K14488%09red
LB	Phenylpropanoid biosynthesis	KEGG PATHWAY	ko00940	26	329	4.12772e-07	3.63239e-05	Cluster-12235.2960|Cluster-12235.55350|Cluster-12235.69954|Cluster-11733.0|Cluster-12235.44963|Cluster-12235.53063|Cluster-12235.55155|Cluster-12235.69953|Cluster-12235.55156|Cluster-12235.15083|Cluster-12235.59444|Cluster-16648.0|Cluster-12235.15609|Cluster-12235.40235|Cluster-6831.0|Cluster-12235.15610|Cluster-12235.59794|Cluster-12235.7279|Cluster-12235.3193|Cluster-12235.43771|Cluster-12235.2…	K00430|K13066|K13066|K13066|K13065|K13066|K13066|K13066|K13066|K00430|K13066|K00083|K01188|K13066|K11188|K01188|K13066|K00430|K00430|K13066|K13066|K13066|K13066|K00083|K13066|K13065|	E1.11.1.7|E2.1.1.68, COMT|E2.1.1.68, COMT|E2.1.1.68, COMT|E2.3.1.133, HCT|E2.1.1.68, COMT|E2.1.1.68, COMT|E2.1.1.68, COMT|E2.1.1.68, COMT|E1.11.1.7|E2.1.1.68, COMT|E1.1.1.195|E3.2.1.21|E2.1.1.68, COMT|PRDX6|E3.2.1.21|E2.1.1.68, COMT|E1.11.1.7|E1.11.1.7|E2.1.1.68, COMT|E2.1.1.68, COMT|E2.1.1.68, COMT|E2.1.1.68, COMT|E1.1.1.195|E2.1.1.68, COMT|E2.3.1.133, HCT|	http://www.genome.jp/kegg-bin/show_pathway?ko00940/K13065%09red/K13066%09red/K01188%09red/K00083%09red/K11188%09red/K00430%09red
	Glycerolipid metabolism	KEGG PATHWAY	ko00561	18	242	5.23318e-05	0.0023026	Cluster-25122.0|Cluster-12235.74973|Cluster-10520.0|Cluster-9200.0|Cluster-6314.1|Cluster-6314.0|Cluster-12235.5394|Cluster-5831.0|Cluster-6151.0|Cluster-12235.74022|Cluster-10477.0|Cluster-5853.0|Cluster-6429.0|Cluster-5372.0|Cluster-26225.0|Cluster-8362.0|Cluster-12235.5662|Cluster-22860.0	K00002|K00002|K00128|K00002|K00002|K00002|K13508|K07407|K00002|K00002|K07407|K07407|K07407|K00002|K00002|K00864|K13508|K00002|	AKR1A1, adh|AKR1A1, adh|ALDH|AKR1A1, adh|AKR1A1, adh|AKR1A1, adh|GPAT|E3.2.1.22B, galA, rafA|AKR1A1, adh|AKR1A1, adh|E3.2.1.22B, galA, rafA|E3.2.1.22B, galA, rafA|E3.2.1.22B, galA, rafA|AKR1A1, adh|AKR1A1, adh|glpK, GK|GPAT|AKR1A1, adh|	http://www.genome.jp/kegg-bin/show_pathway?ko00561/K00128%09red/K07407%09red/K13508%09red/K00002%09red/K00864%09red
	Galactose metabolism	KEGG PATHWAY	ko00052	13	146	0.000109989	0.00322634	Cluster-10708.0|Cluster-12235.42579|Cluster-12235.77222|Cluster-14470.0|Cluster-5831.0|Cluster-17611.0|Cluster-6717.0|Cluster-6297.0|Cluster-5853.0|Cluster-12235.27454|Cluster-6429.0|Cluster-10477.0|Cluster-5034.1	K01784|K18819|K06611|K00963|K07407|K01785|K01835|K01190|K07407|K06611|K07407|K07407|K00963|	galE, GALE|GOLS|E2.4.1.67|UGP2, galU, galF|E3.2.1.22B, galA, rafA|galM, GALM|pgm|lacZ|E3.2.1.22B, galA, rafA|E2.4.1.67|E3.2.1.22B, galA, rafA|E3.2.1.22B, galA, rafA|UGP2, galU, galF|	http://www.genome.jp/kegg-bin/show_pathway?ko00052/K01190%09red/K00963%09red/K01835%09red/K18819%09red/K01785%09red/K01784%09red/K07407%09red/K06611%09red
	Pentose and glucuronate interconversions	KEGG PATHWAY	ko00040	15	207	0.000281414	0.00619112	Cluster-25122.0|Cluster-12235.74973|Cluster-10520.0|Cluster-6314.1|Cluster-12235.20223|Cluster-6314.0|Cluster-9200.0|Cluster-22860.0|Cluster-12235.74022|Cluster-12235.20224|Cluster-14470.0|Cluster-6151.0|Cluster-5372.0|Cluster-26225.0|Cluster-5034.1	K00002|K00002|K00128|K00002|K01051|K00002|K00002|K00002|K00002|K01051|K00963|K00002|K00002|K00002|K00963|	AKR1A1, adh|AKR1A1, adh|ALDH|AKR1A1, adh|E3.1.1.11|AKR1A1, adh|AKR1A1, adh|AKR1A1, adh|AKR1A1, adh|E3.1.1.11|UGP2, galU, galF|AKR1A1, adh|AKR1A1, adh|AKR1A1, adh|UGP2, galU, galF|	http://www.genome.jp/kegg-bin/show_pathway?ko00040/K00128%09red/K01051%09red/K00002%09red/K00963%09red
	Ribosome	KEGG PATHWAY	ko03010	64	1715	0.000506614	0.0089164	Cluster-12235.8967|Cluster-21024.0|Cluster-7025.0|Cluster-11658.0|Cluster-7110.0|Cluster-8548.0|Cluster-8237.0|Cluster-7417.0|Cluster-10583.0|Cluster-11419.0|Cluster-10130.0|Cluster-7754.0|Cluster-8725.0|Cluster-6346.0|Cluster-9015.0|Cluster-11004.0|Cluster-23936.0|Cluster-7876.0|Cluster-11031.0|Cluster-10157.0|Cluster-8918.0|Cluster-6502.0|Cluster-16814.0|Cluster-6319.0|Cluster-5261.0|Cluster-74…	K02981|K02987|K02934|K02966|K02912|K02991|K02998|K02943|K02980|K02964|K02930|K02898|K02976|K02901|K02987|K02936|K02966|K02868|K02938|K02941|K02872|K02958|K02898|K02984|K02974|K02924|K02875|K02991|K02921|K02894|K02908|K02866|K02971|K02877|K02969|K02983|K02943|K02975|K02940|K02865|K02979|K02921|K02969|K02883|K02936|K02901|K02903|K02995|K02979|K02900|K02922|K02882|K02977|K02975|K02882|K02962|K02995|…	RP-S2e, RPS2|RP-S4e, RPS4|RP-L6e, RPL6|RP-S19e, RPS19|RP-L32e, RPL32|RP-S6e, RPS6|RP-SAe, RPSA|RP-LP2, RPLP2|RP-S29e, RPS29|RP-S18e, RPS18|RP-L4e, RPL4|RP-L26e, RPL26|RP-S26e, RPS26|RP-L27e, RPL27|RP-S4e, RPS4|RP-L7Ae, RPL7A|RP-S19e, RPS19|RP-L11e, RPL11|RP-L8e, RPL8|RP-LP0, RPLP0|RP-L13Ae, RPL13A|RP-S15e, RPS15|RP-L26e, RPL26|RP-S3Ae, RPS3A|RP-S24e, RPS24|RP-L39e, RPL39|RP-L14e, RPL14|RP-S6e, RP…	http://www.genome.jp/kegg-bin/show_pathway?ko03010/K02998%09red/K02958%09red/K02930%09red/K02932%09red/K02866%09red/K02951%09red/K02936%09red/K02912%09red/K02868%09red/K02883%09red/K02882%09red/K02991%09red/K02979%09red/K02995%09red/K02865%09red/K02975%09red/K02974%09red/K02977%09red/K02976%09red/K02971%09red/K02983%09red/K02966%09red/K02877%09red/K02934%09red/K02922%09red/K02875%09red/K02920%09r…
	Glycosphingolipid biosynthesis - globo series	KEGG PATHWAY	ko00603	5	31	0.00150315	0.0220462	Cluster-5853.0|Cluster-6429.0|Cluster-5831.0|Cluster-12235.14561|Cluster-10477.0	K07407|K07407|K07407|K01988|K07407|	E3.2.1.22B, galA, rafA|E3.2.1.22B, galA, rafA|E3.2.1.22B, galA, rafA|A4GALT|E3.2.1.22B, galA, rafA|	http://www.genome.jp/kegg-bin/show_pathway?ko00603/K01988%09red/K07407%09red
	Oxidative phosphorylation	KEGG PATHWAY	ko00190	21	519	0.0188003	0.220151	Cluster-16098.0|Cluster-7258.0|Cluster-8254.0|Cluster-20996.0|Cluster-6680.0|Cluster-9730.0|Cluster-6464.0|Cluster-9447.0|Cluster-5661.0|Cluster-9886.0|Cluster-28219.2|Cluster-9852.0|Cluster-12235.70718|Cluster-6115.0|Cluster-22220.0|Cluster-6583.0|Cluster-22013.0|Cluster-12235.5602|Cluster-9884.0|Cluster-27373.0|Cluster-15135.0	K03883|K03881|K03934|K02262|K01507|K02256|K02261|K02147|K02146|K01507|K02137|K02262|K02151|K03936|K02155|K03941|K01507|K01535|K00412|K03934|K03937|	ND5|ND4|NDUFS1|COX3|ppa|COX1|COX2|ATPeV1B, ATP6B|ATPeV0D, ATP6D|ppa|ATPeF0O, ATP5O, ATP5|COX3|ATPeV1F, ATP6S14|NDUFS3|ATPeV0C, ATP6L|NDUFS8|ppa|PMA1, PMA2|CYTB, petB|NDUFS1|NDUFS4|	http://www.genome.jp/kegg-bin/show_pathway?ko00190/K02256%09red/K03883%09red/K00412%09red/K03881%09red/K01507%09red/K01535%09red/K03936%09red/K02261%09red/K02137%09red/K02146%09red/K02147%09red/K02155%09red/K03937%09red/K03934%09red/K02262%09red/K03941%09red/K02151%09red
	Thiamine metabolism	KEGG PATHWAY	ko00730	4	40	0.0200138	0.220151	Cluster-8431.0|Cluster-12235.10700|Cluster-10004.0|Cluster-12079.0	K14153|K03146|K03146|K04487|	thiDE|THI4, THI1|THI4, THI1|iscS, NFS1|	http://www.genome.jp/kegg-bin/show_pathway?ko00730/K04487%09red/K14153%09red/K03146%09red
	Glycolysis / Gluconeogenesis	KEGG PATHWAY	ko00010	20	506	0.0264907	0.244036	Cluster-25122.0|Cluster-12235.74973|Cluster-10520.0|Cluster-9200.0|Cluster-12235.58571|Cluster-18025.0|Cluster-12235.72914|Cluster-12235.4905|Cluster-6314.0|Cluster-6717.0|Cluster-17611.0|Cluster-6497.0|Cluster-12235.74022|Cluster-10070.0|Cluster-6314.1|Cluster-6151.0|Cluster-5372.0|Cluster-26225.0|Cluster-9174.0|Cluster-22860.0	K00002|K00002|K00128|K00002|K00121|K15633|K01689|K00121|K00002|K01835|K01785|K01568|K00002|K15633|K00002|K00002|K00002|K00002|K01623|K00002|	AKR1A1, adh|AKR1A1, adh|ALDH|AKR1A1, adh|frmA, ADH5, adhC|gpmI|ENO, eno|frmA, ADH5, adhC|AKR1A1, adh|pgm|galM, GALM|PDC, pdc|AKR1A1, adh|gpmI|AKR1A1, adh|AKR1A1, adh|AKR1A1, adh|AKR1A1, adh|ALDO|AKR1A1, adh|	http://www.genome.jp/kegg-bin/show_pathway?ko00010/K01568%09red/K00002%09red/K01689%09red/K01835%09red/K00128%09red/K01785%09red/K01623%09red/K00121%09red/K15633%09red
	Glycerophospholipid metabolism	KEGG PATHWAY	ko00564	11	228	0.0277314	0.244036	Cluster-6439.0|Cluster-7739.0|Cluster-12235.5394|Cluster-12235.63810|Cluster-12235.8645|Cluster-12235.5662|Cluster-12235.63808|Cluster-26040.0|Cluster-11693.1|Cluster-4745.0|Cluster-8857.0	K01613|K01613|K13508|K08730|K13621|K13508|K08730|K00981|K13621|K01613|K01115|	psd, PISD|psd, PISD|GPAT|PTDSS2|BTA1|GPAT|PTDSS2|E2.7.7.41, CDS1, CDS2, cdsA|BTA1|psd, PISD|PLD1_2|	http://www.genome.jp/kegg-bin/show_pathway?ko00564/K08730%09red/K00981%09red/K13508%09red/K01613%09red/K13621%09red/K01115%09red
	Glutathione metabolism	KEGG PATHWAY	ko00480	11	232	0.0307751	0.245075	Cluster-5861.0|Cluster-12235.43195|Cluster-23056.2|Cluster-12235.4146|Cluster-5966.0|Cluster-12235.12056|Cluster-12235.42830|Cluster-12235.21098|Cluster-7234.0|Cluster-10094.0|Cluster-14046.0	K01581|K00799|K00036|K00799|K01581|K01581|K00799|K00799|K00432|K00383|K00799|	E4.1.1.17, ODC1, speC, speF|GST, gst|G6PD, zwf|GST, gst|E4.1.1.17, ODC1, speC, speF|E4.1.1.17, ODC1, speC, speF|GST, gst|GST, gst|gpx|GSR, gor|GST, gst|	http://www.genome.jp/kegg-bin/show_pathway?ko00480/K00036%09red/K00432%09red/K01581%09red/K00799%09red/K00383%09red
	Zeatin biosynthesis	KEGG PATHWAY	ko00908	3	27	0.0334193	0.245075	Cluster-12235.6585|Cluster-12235.4640|Cluster-12235.14859	K10760|K10760|K10760|	IPT|IPT|IPT|	http://www.genome.jp/kegg-bin/show_pathway?ko00908/K10760%09red
	Peroxisome	KEGG PATHWAY	ko04146	12	280	0.0463991	0.304598	Cluster-10108.0|Cluster-20415.0|Cluster-12235.72398|Cluster-16872.0|Cluster-12235.72350|Cluster-12235.263|Cluster-12235.6325|Cluster-8676.0|Cluster-9737.0|Cluster-23449.0|Cluster-6512.0|Cluster-10047.0	K11517|K04565|K07513|K04564|K03781|K04564|K03781|K03781|K04564|K03781|K01897|K04564|	HAO|SOD1|ACAA1|SOD2|katE, CAT, catB, srpA|SOD2|katE, CAT, catB, srpA|katE, CAT, catB, srpA|SOD2|katE, CAT, catB, srpA|ACSL, fadD|SOD2|	http://www.genome.jp/kegg-bin/show_pathway?ko04146/K03781%09red/K11517%09red/K04564%09red/K04565%09red/K01897%09red/K07513%09red
	Fatty acid elongation	KEGG PATHWAY	ko00062	4	54	0.0484587	0.304598	Cluster-18229.0|Cluster-12235.57397|Cluster-6491.0|Cluster-12235.10961	K01074|K15397|K15397|K15397|	PPT|KCS|KCS|KCS|	http://www.genome.jp/kegg-bin/show_pathway?ko00062/K01074%09red/K15397%09red
ML	Phenylpropanoid biosynthesis	KEGG PATHWAY	ko00940	33	329	1.10102e-12	9.35871e-11	Cluster-12235.2960|Cluster-12235.40838|Cluster-12235.44963|Cluster-12235.41896|Cluster-12235.2684|Cluster-12235.15083|Cluster-12235.15082|Cluster-12235.42598|Cluster-12235.54950|Cluster-12235.44259|Cluster-12235.77890|Cluster-12235.52658|Cluster-12235.9056|Cluster-12235.3041|Cluster-12235.15609|Cluster-28008.0|Cluster-12235.5274|Cluster-12235.2935|Cluster-12235.21699|Cluster-12235.19008|Cluster-3…	K00430|K01904|K13065|K13065|K00430|K00430|K00430|K05349|K05349|K00083|K01188|K12355|K00430|K00430|K01188|K00083|K00430|K00430|K00430|K13065|K00083|K00430|K00430|K00083|K13066|K13065|K00430|K00430|K00430|K13065|K00083|K13065|K09754|	E1.11.1.7|4CL|E2.3.1.133, HCT|E2.3.1.133, HCT|E1.11.1.7|E1.11.1.7|E1.11.1.7|bglX|bglX|E1.1.1.195|E3.2.1.21|REF1|E1.11.1.7|E1.11.1.7|E3.2.1.21|E1.1.1.195|E1.11.1.7|E1.11.1.7|E1.11.1.7|E2.3.1.133, HCT|E1.1.1.195|E1.11.1.7|E1.11.1.7|E1.1.1.195|E2.1.1.68, COMT|E2.3.1.133, HCT|E1.11.1.7|E1.11.1.7|E1.11.1.7|E2.3.1.133, HCT|E1.1.1.195|E2.3.1.133, HCT|CYP98A, C3'H|	http://www.genome.jp/kegg-bin/show_pathway?ko00940/K13065%09red/K13066%09red/K01188%09red/K00083%09red/K12355%09red/K01904%09red/K09754%09red/K05349%09red/K00430%09red
	Cutin, suberine and wax biosynthesis	KEGG PATHWAY	ko00073	10	45	1.6564e-07	7.03971e-06	Cluster-12235.44837|Cluster-26584.0|Cluster-12235.2800|Cluster-12235.44347|Cluster-12235.21198|Cluster-12235.55685|Cluster-12235.31091|Cluster-12235.44346|Cluster-12235.32575|Cluster-12235.44345	K15404|K15398|K15400|K15404|K15403|K15403|K13356|K15404|K13356|K15404|	K15404, CER1|CYP86A4S|HHT1|K15404, CER1|ACE, HTH|ACE, HTH|FAR|K15404, CER1|FAR|K15404, CER1|	http://www.genome.jp/kegg-bin/show_pathway?ko00073/K15404%09red/K15398%09red/K15400%09red/K15403%09red/K13356%09red
	Flavonoid biosynthesis	KEGG PATHWAY	ko00941	11	63	3.4084e-07	9.65712e-06	Cluster-12235.31526|Cluster-12235.44963|Cluster-12235.10774|Cluster-12235.4447|Cluster-12235.42665|Cluster-12235.75880|Cluster-12235.41896|Cluster-12235.52890|Cluster-12235.4448|Cluster-12235.19008|Cluster-12235.40262	K13083|K13065|K00660|K13065|K00660|K13065|K13065|K00660|K13065|K13065|K09754|	CYP75A|E2.3.1.133, HCT|CHS|E2.3.1.133, HCT|CHS|E2.3.1.133, HCT|E2.3.1.133, HCT|CHS|E2.3.1.133, HCT|E2.3.1.133, HCT|CYP98A, C3'H|	http://www.genome.jp/kegg-bin/show_pathway?ko00941/K09754%09red/K13065%09red/K13083%09red/K00660%09red
	Plant hormone signal transduction	KEGG PATHWAY	ko04075	28	571	5.80903e-05	0.00123442	Cluster-12235.1783|Cluster-12235.1077|Cluster-12235.5415|Cluster-12235.5416|Cluster-12235.5417|Cluster-12235.60331|Cluster-12235.60332|Cluster-12235.6832|Cluster-12235.10743|Cluster-12235.22106|Cluster-12235.63909|Cluster-12235.28227|Cluster-12235.71076|Cluster-12235.37390|Cluster-12235.55366|Cluster-12235.73902|Cluster-12235.48347|Cluster-12235.25642|Cluster-12235.17692|Cluster-12235.17693|Clust…	K14488|K14514|K14490|K14490|K14490|K13946|K13946|K14488|K14488|K14487|K14504|K14488|K13946|K14432|K14484|K14488|K14484|K14486|K14431|K14431|K14431|K14431|K14431|K14488|K14516|K13449|K14487|K14487|	SAUR|EIN3|AHP|AHP|AHP|AUX1, LAX|AUX1, LAX|SAUR|SAUR|GH3|TCH4|SAUR|AUX1, LAX|ABF|IAA|SAUR|IAA|K14486, ARF|TGA|TGA|TGA|TGA|TGA|SAUR|ERF1|PR1|GH3|GH3|	http://www.genome.jp/kegg-bin/show_pathway?ko04075/K14486%09red/K14487%09red/K14484%09red/K14504%09red/K14432%09red/K14431%09red/K14514%09red/K14488%09red/K13449%09red/K13946%09red/K14516%09red/K14490%09red
	Stilbenoid, diarylheptanoid and gingerol biosynthesis	KEGG PATHWAY	ko00945	7	47	0.000118668	0.00201736	Cluster-12235.4447|Cluster-12235.44963|Cluster-12235.19008|Cluster-12235.4448|Cluster-12235.41896|Cluster-12235.75880|Cluster-12235.40262	K13065|K13065|K13065|K13065|K13065|K13065|K09754|	E2.3.1.133, HCT|E2.3.1.133, HCT|E2.3.1.133, HCT|E2.3.1.133, HCT|E2.3.1.133, HCT|E2.3.1.133, HCT|CYP98A, C3'H|	http://www.genome.jp/kegg-bin/show_pathway?ko00945/K09754%09red/K13065%09red
	Pentose and glucuronate interconversions	KEGG PATHWAY	ko00040	12	207	0.0021233	0.0257829	Cluster-12235.15487|Cluster-12235.64439|Cluster-24622.0|Cluster-3543.1|Cluster-12235.15869|Cluster-3721.0|Cluster-12235.75705|Cluster-12235.45873|Cluster-12235.75701|Cluster-12235.13144|Cluster-4185.1|Cluster-12235.75709	K01051|K16190|K00128|K00002|K01728|K00002|K00128|K01728|K00128|K01728|K00002|K00128|	E3.1.1.11|GLCAK|ALDH|AKR1A1, adh|pel|AKR1A1, adh|ALDH|pel|ALDH|pel|AKR1A1, adh|ALDH|	http://www.genome.jp/kegg-bin/show_pathway?ko00040/K00128%09red/K01051%09red/K00002%09red/K16190%09red/K01728%09red
	Glycosphingolipid biosynthesis - globo series	KEGG PATHWAY	ko00603	4	31	0.00570901	0.0606582	Cluster-12235.41951|Cluster-12235.78456|Cluster-24438.0|Cluster-12235.75994	K12373|K07407|K01988|K07407|	HEXA_B|E3.2.1.22B, galA, rafA|A4GALT|E3.2.1.22B, galA, rafA|	http://www.genome.jp/kegg-bin/show_pathway?ko00603/K07407%09red/K12373%09red/K01988%09red
	Glycerolipid metabolism	KEGG PATHWAY	ko00561	12	242	0.00692155	0.0653702	Cluster-12235.78456|Cluster-24622.0|Cluster-12235.75994|Cluster-12235.1502|Cluster-3543.1|Cluster-3721.0|Cluster-12235.75705|Cluster-12235.10983|Cluster-12235.75701|Cluster-12235.75344|Cluster-4185.1|Cluster-12235.75709	K07407|K00128|K07407|K01054|K00002|K00002|K00128|K13508|K00128|K01054|K00002|K00128|	E3.2.1.22B, galA, rafA|ALDH|E3.2.1.22B, galA, rafA|MGLL|AKR1A1, adh|AKR1A1, adh|ALDH|GPAT|ALDH|MGLL|AKR1A1, adh|ALDH|	http://www.genome.jp/kegg-bin/show_pathway?ko00561/K00128%09red/K07407%09red/K13508%09red/K00002%09red/K01054%09red
	Glyoxylate and dicarboxylate metabolism	KEGG PATHWAY	ko00630	14	357	0.0231963	0.179244	Cluster-6276.0|Cluster-19618.1|Cluster-26840.0|Cluster-20978.0|Cluster-12235.64321|Cluster-20723.0|Cluster-12235.42084|Cluster-12235.76619|Cluster-15076.1|Cluster-12867.0|Cluster-12235.62198|Cluster-12235.50064|Cluster-12235.4466|Cluster-12235.4443	K00626|K01915|K01637|K01637|K11517|K11517|K01602|K01915|K00122|K01647|K01602|K00026|K03781|K01638|	E2.3.1.9, atoB|glnA, GLUL|E4.1.3.1, aceA|E4.1.3.1, aceA|HAO|HAO|rbcS|glnA, GLUL|FDH|CS, gltA|rbcS|MDH2|katE, CAT, catB, srpA|aceB, glcB|	http://www.genome.jp/kegg-bin/show_pathway?ko00630/K03781%09red/K11517%09red/K01638%09red/K01647%09red/K01602%09red/K01915%09red/K01637%09red/K00122%09red/K00026%09red/K00626%09red
	Tryptophan metabolism	KEGG PATHWAY	ko00380	8	163	0.0263135	0.186388	Cluster-6276.0|Cluster-24622.0|Cluster-12235.6192|Cluster-12235.75705|Cluster-12235.75701|Cluster-12235.4466|Cluster-3843.0|Cluster-12235.75709	K00626|K00128|K11816|K00128|K00128|K03781|K01556|K00128|	E2.3.1.9, atoB|ALDH|YUCCA|ALDH|ALDH|katE, CAT, catB, srpA|KYNU, kynU|ALDH|	http://www.genome.jp/kegg-bin/show_pathway?ko00380/K11816%09red/K00128%09red/K01556%09red/K00626%09red/K03781%09red
	Limonene and pinene degradation	KEGG PATHWAY	ko00903	4	53	0.0302543	0.197817	Cluster-12235.75701|Cluster-12235.75705|Cluster-24622.0|Cluster-12235.75709	K00128|K00128|K00128|K00128|	ALDH|ALDH|ALDH|ALDH|	http://www.genome.jp/kegg-bin/show_pathway?ko00903/K00128%09red
	Lysine degradation	KEGG PATHWAY	ko00310	7	145	0.0391297	0.219586	Cluster-6276.0|Cluster-24622.0|Cluster-12235.40598|Cluster-12235.75705|Cluster-12235.75701|Cluster-12235.71393|Cluster-12235.75709	K00626|K00128|K00306|K00128|K00128|K11423|K00128|	E2.3.1.9, atoB|ALDH|PIPOX|ALDH|ALDH|SETD2, SET2|ALDH|	http://www.genome.jp/kegg-bin/show_pathway?ko00310/K11423%09red/K00128%09red/K00306%09red/K00626%09red
	Galactose metabolism	KEGG PATHWAY	ko00052	7	146	0.0403095	0.219586	Cluster-12235.78456|Cluster-12235.75994|Cluster-12235.5378|Cluster-12235.42889|Cluster-12235.42609|Cluster-12235.51251|Cluster-24583.0	K07407|K07407|K18819|K06617|K18819|K06617|K01835|	E3.2.1.22B, galA, rafA|E3.2.1.22B, galA, rafA|GOLS|E2.4.1.82|GOLS|E2.4.1.82|pgm|	http://www.genome.jp/kegg-bin/show_pathway?ko00052/K01835%09red/K07407%09red/K18819%09red/K06617%09red
	Carotenoid biosynthesis	KEGG PATHWAY	ko00906	4	60	0.0435495	0.219586	Cluster-10091.0|Cluster-12235.52217|Cluster-9250.0|Cluster-17740.0	K17911|K15746|K15747|K09843|	DWARF27|crtZ|LUT5, CYP97A3|CYP707A|	http://www.genome.jp/kegg-bin/show_pathway?ko00906/K17911%09red/K15746%09red/K15747%09red/K09843%09red
	Glycolysis / Gluconeogenesis	KEGG PATHWAY	ko00010	17	506	0.0458079	0.219586	Cluster-26327.1|Cluster-24622.0|Cluster-18685.1|Cluster-12235.8642|Cluster-20627.0|Cluster-3543.1|Cluster-14971.0|Cluster-4032.0|Cluster-3721.0|Cluster-12235.75705|Cluster-4151.0|Cluster-12235.50859|Cluster-12235.75701|Cluster-12235.3696|Cluster-24583.0|Cluster-4185.1|Cluster-12235.75709	K01895|K00128|K03841|K01895|K00927|K00002|K01624|K01895|K00002|K00128|K01895|K18857|K00128|K01610|K01835|K00002|K00128|	ACSS, acs|ALDH|FBP, fbp|ACSS, acs|PGK, pgk|AKR1A1, adh|FBA, fbaA|ACSS, acs|AKR1A1, adh|ALDH|ACSS, acs|ADH1|ALDH|E4.1.1.49, pckA|pgm|AKR1A1, adh|ALDH|	http://www.genome.jp/kegg-bin/show_pathway?ko00010/K03841%09red/K00002%09red/K01835%09red/K18857%09red/K00128%09red/K01624%09red/K01610%09red/K00927%09red/K01895%09red
	Sesquiterpenoid and triterpenoid biosynthesis	KEGG PATHWAY	ko00909	3	36	0.0465005	0.219586	Cluster-12235.40863|Cluster-12235.70709|Cluster-12235.42686	K15803|K15813|K15803|	GERD|LUP4|GERD|	http://www.genome.jp/kegg-bin/show_pathway?ko00909/K15813%09red/K15803%09red
Fr	Cutin, suberine and wax biosynthesis	KEGG PATHWAY	ko00073	6	45	3.25071e-06	0.000172288	Cluster-12235.44837|Cluster-12235.41102|Cluster-12235.44343|Cluster-12235.43412|Cluster-12235.44346|Cluster-12235.44345	K15404|K15404|K15404|K15404|K15404|K15404|	K15404, CER1|K15404, CER1|K15404, CER1|K15404, CER1|K15404, CER1|K15404, CER1|	http://www.genome.jp/kegg-bin/show_pathway?ko00073/K15404%09red
	Terpenoid backbone biosynthesis	KEGG PATHWAY	ko00900	7	135	0.000151062	0.00305592	Cluster-12235.54676|Cluster-12235.46034|Cluster-12235.38535|Cluster-12235.38538|Cluster-12235.36761|Cluster-12235.34839|Cluster-12235.40340	K13789|K01662|K01662|K01662|K13789|K12742|K13789|	GGPS|dxs|dxs|dxs|GGPS|ispS|GGPS|	http://www.genome.jp/kegg-bin/show_pathway?ko00900/K13789%09red/K01662%09red/K12742%09red
	Monoterpenoid biosynthesis	KEGG PATHWAY	ko00902	2	11	0.000172977	0.00305592	Cluster-12235.42010|Cluster-12235.42000	K15096|K15096|K15096|	E4.2.3.20|E4.2.3.20|E4.2.3.20|	http://www.genome.jp/kegg-bin/show_pathway?ko00902/K15096%09red
	Indole alkaloid biosynthesis	KEGG PATHWAY	ko00901	3	14	0.000317474	0.00420653	Cluster-12235.45347|Cluster-12235.53539|Cluster-12235.42500	K01593|K01593|K01593|	DDC, TDC|DDC, TDC|DDC, TDC|	http://www.genome.jp/kegg-bin/show_pathway?ko00901/K01593%09red
	Ribosome	KEGG PATHWAY	ko03010	27	1715	0.000682431	0.0061667	Cluster-23267.0|Cluster-21866.0|Cluster-25962.2|Cluster-29175.0|Cluster-25692.0|Cluster-20377.0|Cluster-25984.0|Cluster-25962.1|Cluster-19507.0|Cluster-28114.0|Cluster-12235.12741|Cluster-23169.0|Cluster-28642.0|Cluster-19745.0|Cluster-26063.0|Cluster-28461.0|Cluster-21010.0|Cluster-23533.0|Cluster-20522.0|Cluster-20608.0|Cluster-28785.0|Cluster-27762.0|Cluster-23393.0|Cluster-27509.0|Cluster-203…	K02955|K02937|K02941|K02975|K02975|K02984|K02877|K02941|K02979|K02865|K02875|K02966|K02922|K02955|K02883|K02981|K02908|K02923|K02898|K02966|K02934|K02921|K02962|K02920|K02922|K02882|K02975|	RP-S14e, RPS14|RP-L7e, RPL7|RP-LP0, RPLP0|RP-S25e, RPS25|RP-S25e, RPS25|RP-S3Ae, RPS3A|RP-L15e, RPL15|RP-LP0, RPLP0|RP-S28e, RPS28|RP-L10Ae, RPL10A|RP-L14e, RPL14|RP-S19e, RPS19|RP-L37e, RPL37|RP-S14e, RPS14|RP-L18e, RPL18|RP-S2e, RPS2|RP-L30e, RPL30|RP-L38e, RPL38|RP-L26e, RPL26|RP-S19e, RPS19|RP-L6e, RPL6|RP-L37Ae, RPL37A|RP-S17e, RPS17|RP-L36e, RPL36|RP-L37e, RPL37|RP-L18Ae, RPL18A|RP-S25e, RP…	http://www.genome.jp/kegg-bin/show_pathway?ko03010/K02922%09red/K02875%09red/K02955%09red/K02877%09red/K02908%09red/K02934%09red/K02937%09red/K02923%09red/K02898%09red/K02920%09red/K02883%09red/K02882%09red/K02984%09red/K02966%09red/K02921%09red/K02979%09red/K02981%09red/K02865%09red/K02975%09red/K02941%09red/K02962%09red
	Betalain biosynthesis	KEGG PATHWAY	ko00965	3	19	0.000698117	0.0061667	Cluster-12235.45347|Cluster-12235.53539|Cluster-12235.42500	K01593|K01593|K01593|	DDC, TDC|DDC, TDC|DDC, TDC|	http://www.genome.jp/kegg-bin/show_pathway?ko00965/K01593%09red
	Cyanoamino acid metabolism	KEGG PATHWAY	ko00460	5	92	0.00111255	0.00842359	Cluster-12235.43552|Cluster-12235.48333|Cluster-12235.32902|Cluster-12235.43554|Cluster-12235.35927	K01188|K12153|K12153|K01188|K01188|	E3.2.1.21|CYP79A2|CYP79A2|E3.2.1.21|E3.2.1.21|	http://www.genome.jp/kegg-bin/show_pathway?ko00460/K01188%09red/K12153%09red
	Thiamine metabolism	KEGG PATHWAY	ko00730	3	40	0.00494643	0.0321848	Cluster-12235.38538|Cluster-12235.46034|Cluster-12235.38535	K01662|K01662|K01662|	dxs|dxs|dxs|	http://www.genome.jp/kegg-bin/show_pathway?ko00730/K01662%09red
	Glucosinolate biosynthesis	KEGG PATHWAY	ko00966	2	12	0.00546534	0.0321848	Cluster-12235.48333|Cluster-12235.32902	K12153|K12153|	CYP79A2|CYP79A2|	http://www.genome.jp/kegg-bin/show_pathway?ko00966/K12153%09red
	Isoquinoline alkaloid biosynthesis	KEGG PATHWAY	ko00950	3	59	0.0135726	0.0668632	Cluster-12235.45347|Cluster-12235.53539|Cluster-12235.42500	K01593|K01593|K01593|	DDC, TDC|DDC, TDC|DDC, TDC|	http://www.genome.jp/kegg-bin/show_pathway?ko00950/K01593%09red
	Tyrosine metabolism	KEGG PATHWAY	ko00350	4	111	0.0138773	0.0668632	Cluster-12235.45347|Cluster-12235.53539|Cluster-12235.42500|Cluster-12235.39626	K01593|K01593|K01593|K00121|	DDC, TDC|DDC, TDC|DDC, TDC|frmA, ADH5, adhC|	http://www.genome.jp/kegg-bin/show_pathway?ko00350/K00121%09red/K01593%09red
	Flavonoid biosynthesis	KEGG PATHWAY	ko00941	3	63	0.016046	0.0670585	Cluster-12235.52890|Cluster-12235.42665|Cluster-12235.41896	K00660|K00660|K13065|	CHS|CHS|E2.3.1.133, HCT|	http://www.genome.jp/kegg-bin/show_pathway?ko00941/K13065%09red/K00660%09red
	Phenylalanine metabolism	KEGG PATHWAY	ko00360	4	119	0.017355	0.0670585	Cluster-12235.40838|Cluster-12235.45347|Cluster-12235.53539|Cluster-12235.42500	K01904|K01593|K01593|K01593|	4CL|DDC, TDC|DDC, TDC|DDC, TDC|	http://www.genome.jp/kegg-bin/show_pathway?ko00360/K01593%09red/K01904%09red
	Starch and sucrose metabolism	KEGG PATHWAY	ko00500	9	486	0.0186707	0.0670585	Cluster-12235.15487|Cluster-23497.0|Cluster-12235.42845|Cluster-12235.43552|Cluster-12235.43554|Cluster-12235.76103|Cluster-12235.35927|Cluster-12235.72141|Cluster-21537.0	K01051|K01051|K01193|K01188|K01188|K00844|K01188|K19891|K01051|	E3.1.1.11|E3.1.1.11|INV, sacA|E3.2.1.21|E3.2.1.21|HK|E3.2.1.21|GN1_2_3|E3.1.1.11|	http://www.genome.jp/kegg-bin/show_pathway?ko00500/K01193%09red/K01188%09red/K01051%09red/K19891%09red/K00844%09red
	Phenylpropanoid biosynthesis	KEGG PATHWAY	ko00940	7	329	0.0189788	0.0670585	Cluster-12235.40838|Cluster-12235.43552|Cluster-12235.44259|Cluster-12235.43554|Cluster-12235.32392|Cluster-12235.41896|Cluster-12235.35927	K01904|K01188|K00083|K01188|K13066|K13065|K01188|	4CL|E3.2.1.21|E1.1.1.195|E3.2.1.21|E2.1.1.68, COMT|E2.3.1.133, HCT|E3.2.1.21|	http://www.genome.jp/kegg-bin/show_pathway?ko00940/K01188%09red/K00083%09red/K13065%09red/K01904%09red/K13066%09red
	Sesquiterpenoid and triterpenoid biosynthesis	KEGG PATHWAY	ko00909	2	36	0.0372511	0.123394	Cluster-12235.54688|Cluster-12235.42686	K15803|K15803|	GERD|GERD|	http://www.genome.jp/kegg-bin/show_pathway?ko00909/K15803%09red
	Diterpenoid biosynthesis	KEGG PATHWAY	ko00904	2	40	0.0446894	0.134758	Cluster-12235.12842|Cluster-12235.19063	K04124|K04125|	E1.14.11.15|E1.14.11.13|	http://www.genome.jp/kegg-bin/show_pathway?ko00904/K04124%09red/K04125%09red
	Tryptophan metabolism	KEGG PATHWAY	ko00380	4	163	0.0457669	0.134758	Cluster-26677.0|Cluster-12235.45347|Cluster-12235.53539|Cluster-12235.42500	K03781|K01593|K01593|K01593|	katE, CAT, catB, srpA|DDC, TDC|DDC, TDC|DDC, TDC|	http://www.genome.jp/kegg-bin/show_pathway?ko00380/K03781%09red/K01593%09red
