# Supplementary material for: De novo transcriptome assembly for the five major organs of Zanthoxylum armatum and the identification of genes involved in terpenoid compound and fatty acid metabolism
Source: BMC Genomics. 2020 Jan 28;21:81. doi: 10.1186/s12864-020-6521-4 (PMC6986037; doi:10.1186/s12864-020-6521-4)
Supplement: Supplementary file 14 — Additional file 14: Table S6. The significant paythways of KEGG enrichment related to the unigenes only up- or down- regulation in fruit samples of Zanthoxylum armatum. [file 12864_2020_6521_MOESM14_ESM.xls]

## Sheet: Table S6
Table S6 The significant paythways of KEGG enrichment related to the unigenes only up- or down- regulation in fruit samples of Zanthoxylum armatum
Regulation	Term	Database	ID	Input number	Background number	P-Value	Corrected P-Value	Input	KO	KO_name	Hyperlink
Only up-regulation in friuts compared with the other samples	Terpenoid backbone biosynthesis	KEGG PATHWAY	ko00900	32	135	1.68428e-17	1.39795e-15	Cluster-12235.37077|Cluster-12235.57254|Cluster-12235.36761|Cluster-12235.53695|Cluster-12235.30082|Cluster-12235.42348|Cluster-12235.40934|Cluster-12235.37800|Cluster-12235.31776|Cluster-12235.46022|Cluster-12235.46026|Cluster-12235.28473|Cluster-12235.46034|Cluster-12235.35963|Cluster-12235.47554|Cluster-12235.41889|Cluster-12235.38533|Cluster-12235.31323|Cluster-12235.39715|Cluster-12235.39717…	K12742|K13789|K13789|K12742|K01770|K00626|K00021|K00869|K01662|K01662|K01662|K01770|K01662|K15892|K00869|K03526|K01662|K00919|K03526|K03526|K01662|K01662|K03526|K03526|K03526|K03527|K13789|K00938|K01641|K01641|K12742|K13789|	ispS|GGPS|GGPS|ispS|ispF|E2.3.1.9, atoB|HMGCR|E2.7.1.36, MVK, mvaK1|dxs|dxs|dxs|ispF|dxs|FOLK|E2.7.1.36, MVK, mvaK1|gcpE, ispG|dxs|ispE|gcpE, ispG|gcpE, ispG|dxs|dxs|gcpE, ispG|gcpE, ispG|gcpE, ispG|ispH, lytB|GGPS|E2.7.4.2, mvaK2|E2.3.3.10|E2.3.3.10|ispS|GGPS|	http://www.genome.jp/kegg-bin/show_pathway?ko00900/K15892%09red/K12742%09red/K01662%09red/K00919%09red/K00938%09red/K00869%09red/K03527%09red/K03526%09red/K13789%09red/K01770%09red/K01641%09red/K00021%09red/K00626%09red
	Ribosome	KEGG PATHWAY	ko03010	98	1715	1.30404e-09	5.41175e-08	Cluster-23267.0|Cluster-27824.0|Cluster-22171.0|Cluster-23393.0|Cluster-24732.0|Cluster-25146.0|Cluster-23213.0|Cluster-19909.0|Cluster-12235.16573|Cluster-19250.0|Cluster-12235.14361|Cluster-25834.0|Cluster-12235.22335|Cluster-27364.0|Cluster-19745.0|Cluster-29074.0|Cluster-23978.0|Cluster-20280.0|Cluster-21010.0|Cluster-20608.0|Cluster-28786.0|Cluster-27762.0|Cluster-27509.0|Cluster-21705.0|Clu…	K02955|K02991|K02936|K02962|K02873|K02866|K02921|K02955|K02974|K02940|K02998|K02960|K02976|K02875|K02955|K02865|K02866|K02942|K02908|K02966|K02912|K02921|K02920|K02893|K02922|K02973|K02891|K02987|K02974|K02958|K02877|K02975|K02917|K02981|K02940|K02918|K02951|K02915|K02917|K02934|K02941|K02987|K02938|K02984|K02997|K02930|K02949|K02969|K02936|K02995|K02922|K02981|K02883|K02934|K02937|K02910|K02918|…	RP-S14e, RPS14|RP-S6e, RPS6|RP-L7Ae, RPL7A|RP-S17e, RPS17|RP-L13e, RPL13|RP-L10e, RPL10|RP-L37Ae, RPL37A|RP-S14e, RPS14|RP-S24e, RPS24|RP-L9e, RPL9|RP-SAe, RPSA|RP-S16e, RPS16|RP-S26e, RPS26|RP-L14e, RPL14|RP-S14e, RPS14|RP-L10Ae, RPL10A|RP-L10e, RPL10|RP-LP1, RPLP1|RP-L30e, RPL30|RP-S19e, RPS19|RP-L32e, RPL32|RP-L37Ae, RPL37A|RP-L36e, RPL36|RP-L23Ae, RPL23A|RP-L37e, RPL37|RP-S23e, RPS23|RP-L22e,…	http://www.genome.jp/kegg-bin/show_pathway?ko03010/K02910%09red/K02951%09red/K02912%09red/K02893%09red/K02915%09red/K02918%09red/K02998%09red/K02882%09red/K02957%09red/K02930%09red/K02955%09red/K02932%09red/K02953%09red/K02866%09red/K02937%09red/K02936%09red/K02885%09red/K02938%09red/K02868%09red/K02917%09red/K02880%09red/K02883%09red/K02958%09red/K02991%09red/K02997%09red/K02995%09red/K02975%09r…
	Cutin, suberine and wax biosynthesis	KEGG PATHWAY	ko00073	11	45	5.24762e-07	1.45184e-05	Cluster-12235.44837|Cluster-12235.41102|Cluster-12235.21255|Cluster-12235.23335|Cluster-12235.23336|Cluster-12235.43412|Cluster-12235.44343|Cluster-12235.44346|Cluster-12235.44347|Cluster-12235.39471|Cluster-12235.44345	K15404|K15404|K15400|K17991|K17991|K15404|K15404|K15404|K15404|K13356|K15404|	K15404, CER1|K15404, CER1|HHT1|PXG|PXG|K15404, CER1|K15404, CER1|K15404, CER1|K15404, CER1|FAR|K15404, CER1|	http://www.genome.jp/kegg-bin/show_pathway?ko00073/K17991%09red/K15404%09red/K15400%09red/K13356%09red
	Synthesis and degradation of ketone bodies	KEGG PATHWAY	ko00072	7	24	2.4425e-05	0.000496323	Cluster-12235.47251|Cluster-12235.47252|Cluster-12235.46745|Cluster-12235.37003|Cluster-12235.45720|Cluster-12235.37004|Cluster-12235.42348	K01640|K01640|K01640|K01641|K01640|K01641|K00626|	E4.1.3.4, HMGCL, hmgL|E4.1.3.4, HMGCL, hmgL|E4.1.3.4, HMGCL, hmgL|E2.3.3.10|E4.1.3.4, HMGCL, hmgL|E2.3.3.10|E2.3.1.9, atoB|	http://www.genome.jp/kegg-bin/show_pathway?ko00072/K01640%09red/K01641%09red/K00626%09red
	Peroxisome	KEGG PATHWAY	ko04146	23	280	2.9899e-05	0.000496323	Cluster-12235.36489|Cluster-12235.44093|Cluster-12235.40382|Cluster-12235.45182|Cluster-12235.37800|Cluster-12235.45180|Cluster-12235.44635|Cluster-12235.46745|Cluster-26677.0|Cluster-12235.47554|Cluster-12235.46805|Cluster-12235.36110|Cluster-12235.45720|Cluster-12235.39471|Cluster-12235.39988|Cluster-12235.45063|Cluster-12235.55699|Cluster-12235.55562|Cluster-12235.47251|Cluster-12235.47252|Clu…	K01897|K13237|K01897|K13237|K00869|K13237|K01897|K01640|K03781|K00869|K13347|K00232|K01640|K13356|K00232|K01897|K07513|K04565|K01640|K01640|K01897|K01897|K13347|	ACSL, fadD|DECR2|ACSL, fadD|DECR2|E2.7.1.36, MVK, mvaK1|DECR2|ACSL, fadD|E4.1.3.4, HMGCL, hmgL|katE, CAT, catB, srpA|E2.7.1.36, MVK, mvaK1|PXMP2, PMP22|E1.3.3.6, ACOX1, ACOX3|E4.1.3.4, HMGCL, hmgL|FAR|E1.3.3.6, ACOX1, ACOX3|ACSL, fadD|ACAA1|SOD1|E4.1.3.4, HMGCL, hmgL|E4.1.3.4, HMGCL, hmgL|ACSL, fadD|ACSL, fadD|PXMP2, PMP22|	http://www.genome.jp/kegg-bin/show_pathway?ko04146/K03781%09red/K13356%09red/K00869%09red/K04565%09red/K00232%09red/K13237%09red/K01897%09red/K01640%09red/K07513%09red/K13347%09red
	Fatty acid biosynthesis	KEGG PATHWAY	ko00061	14	125	5.57545e-05	0.000771271	Cluster-12235.43479|Cluster-26137.0|Cluster-12235.42753|Cluster-12235.44635|Cluster-12235.36489|Cluster-12235.44155|Cluster-12235.45063|Cluster-12235.36948|Cluster-12235.39459|Cluster-12235.40382|Cluster-12235.48244|Cluster-12235.48243|Cluster-12235.44156|Cluster-12235.47316	K03921|K00059|K03921|K01897|K01897|K01897|K01897|K09458|K00059|K01897|K00059|K00059|K01897|K09458|	FAB2, SSI2, desA1|fabG|FAB2, SSI2, desA1|ACSL, fadD|ACSL, fadD|ACSL, fadD|ACSL, fadD|fabF|fabG|ACSL, fadD|fabG|fabG|ACSL, fadD|fabF|	http://www.genome.jp/kegg-bin/show_pathway?ko00061/K01897%09red/K03921%09red/K00059%09red/K09458%09red
	Ubiquinone and other terpenoid-quinone biosynthesis	KEGG PATHWAY	ko00130	13	113	7.95734e-05	0.000943513	Cluster-12235.40838|Cluster-12235.15041|Cluster-12235.46333|Cluster-12235.46039|Cluster-12235.48731|Cluster-12235.27295|Cluster-12235.42355|Cluster-12235.50635|Cluster-12235.42183|Cluster-12235.42391|Cluster-12235.41679|Cluster-12235.44540|Cluster-12235.8442	K01904|K00815|K03809|K00815|K01904|K09833|K03809|K01904|K09833|K03809|K00815|K03809|K09833|	4CL|TAT|wrbA|TAT|4CL|HPT, HGGT, ubiA|wrbA|4CL|HPT, HGGT, ubiA|wrbA|TAT|wrbA|HPT, HGGT, ubiA|	http://www.genome.jp/kegg-bin/show_pathway?ko00130/K03809%09red/K01904%09red/K09833%09red/K00815%09red
	Flavonoid biosynthesis	KEGG PATHWAY	ko00941	9	63	0.000234359	0.00243147	Cluster-12235.53197|Cluster-12235.39242|Cluster-12235.42665|Cluster-12235.39240|Cluster-12235.44963|Cluster-12235.52890|Cluster-12235.42553|Cluster-12235.41896|Cluster-12235.38094	K00660|K05278|K00660|K05278|K13065|K00660|K00660|K13065|K00588|	CHS|FLS|CHS|FLS|E2.3.1.133, HCT|CHS|CHS|E2.3.1.133, HCT|E2.1.1.104|	http://www.genome.jp/kegg-bin/show_pathway?ko00941/K00588%09red/K05278%09red/K13065%09red/K00660%09red
	Butanoate metabolism	KEGG PATHWAY	ko00650	10	83	0.000373354	0.00295394	Cluster-12235.56892|Cluster-12235.47251|Cluster-12235.56893|Cluster-12235.47252|Cluster-12235.46745|Cluster-12235.37003|Cluster-12235.45720|Cluster-12235.37004|Cluster-12235.42348|Cluster-12235.36730	K16871|K01640|K16871|K01640|K01640|K01641|K01640|K01641|K00626|K00074|	POP2|E4.1.3.4, HMGCL, hmgL|POP2|E4.1.3.4, HMGCL, hmgL|E4.1.3.4, HMGCL, hmgL|E2.3.3.10|E4.1.3.4, HMGCL, hmgL|E2.3.3.10|E2.3.1.9, atoB|paaH, hbd, fadB, mmgB|	http://www.genome.jp/kegg-bin/show_pathway?ko00650/K01640%09red/K01641%09red/K16871%09red/K00626%09red/K00074%09red
	Thiamine metabolism	KEGG PATHWAY	ko00730	7	40	0.000390493	0.00295394	Cluster-12235.38533|Cluster-12235.46034|Cluster-12235.38535|Cluster-12235.38538|Cluster-12235.46026|Cluster-12235.31776|Cluster-12235.46022	K01662|K01662|K01662|K01662|K01662|K01662|K01662|	dxs|dxs|dxs|dxs|dxs|dxs|dxs|	http://www.genome.jp/kegg-bin/show_pathway?ko00730/K01662%09red
	alpha-Linolenic acid metabolism	KEGG PATHWAY	ko00592	12	117	0.000391486	0.00295394	Cluster-12235.23432|Cluster-12235.44062|Cluster-12235.36110|Cluster-12235.45078|Cluster-12235.48911|Cluster-24599.0|Cluster-12235.46490|Cluster-12235.48523|Cluster-12235.50349|Cluster-12235.39988|Cluster-12235.44044|Cluster-12235.55699	K08241|K10527|K00232|K10527|K05894|K16818|K08241|K05894|K10527|K00232|K01047|K07513|	E2.1.1.141|MFP2|E1.3.3.6, ACOX1, ACOX3|MFP2|OPR|DAD1|E2.1.1.141|OPR|MFP2|E1.3.3.6, ACOX1, ACOX3|PLA2G, SPLA2|ACAA1|	http://www.genome.jp/kegg-bin/show_pathway?ko00592/K01047%09red/K05894%09red/K08241%09red/K00232%09red/K16818%09red/K10527%09red/K07513%09red
	Fatty acid degradation	KEGG PATHWAY	ko00071	14	168	0.000916577	0.00633966	Cluster-12235.44156|Cluster-12235.36110|Cluster-12235.45078|Cluster-12235.44635|Cluster-12235.36489|Cluster-12235.44155|Cluster-12235.45063|Cluster-12235.39626|Cluster-12235.42348|Cluster-12235.40382|Cluster-12235.44062|Cluster-12235.50349|Cluster-12235.39988|Cluster-12235.55699	K01897|K00232|K10527|K01897|K01897|K01897|K01897|K00121|K00626|K01897|K10527|K10527|K00232|K07513|	ACSL, fadD|E1.3.3.6, ACOX1, ACOX3|MFP2|ACSL, fadD|ACSL, fadD|ACSL, fadD|ACSL, fadD|frmA, ADH5, adhC|E2.3.1.9, atoB|ACSL, fadD|MFP2|MFP2|E1.3.3.6, ACOX1, ACOX3|ACAA1|	http://www.genome.jp/kegg-bin/show_pathway?ko00071/K00232%09red/K10527%09red/K01897%09red/K00121%09red/K07513%09red/K00626%09red
	Phenylalanine metabolism	KEGG PATHWAY	ko00360	11	119	0.0014778	0.00943516	Cluster-12235.45347|Cluster-12235.53539|Cluster-12235.48731|Cluster-12235.42500|Cluster-12235.46039|Cluster-12235.50635|Cluster-12235.15041|Cluster-12235.41679|Cluster-12235.40838|Cluster-12235.38094|Cluster-12235.36730	K01593|K01593|K01904|K01593|K00815|K01904|K00815|K00815|K01904|K00588|K00074|	DDC, TDC|DDC, TDC|4CL|DDC, TDC|TAT|4CL|TAT|TAT|4CL|E2.1.1.104|paaH, hbd, fadB, mmgB|	http://www.genome.jp/kegg-bin/show_pathway?ko00360/K00815%09red/K00588%09red/K01904%09red/K00074%09red/K01593%09red
	Phenylpropanoid biosynthesis	KEGG PATHWAY	ko00940	20	329	0.00326516	0.0193577	Cluster-12235.44963|Cluster-12235.40838|Cluster-12235.42950|Cluster-25498.0|Cluster-12235.43552|Cluster-12235.42565|Cluster-12235.41896|Cluster-12235.48731|Cluster-12235.24957|Cluster-12235.43591|Cluster-12235.62462|Cluster-12235.50635|Cluster-12235.34614|Cluster-12235.43554|Cluster-12235.32392|Cluster-12235.43771|Cluster-12235.35927|Cluster-20510.0|Cluster-12235.38094|Cluster-12235.44259	K13065|K01904|K00430|K00083|K01188|K12356|K13065|K01904|K01188|K12356|K00083|K01904|K01188|K01188|K13066|K13066|K01188|K11188|K00588|K00083|	E2.3.1.133, HCT|4CL|E1.11.1.7|E1.1.1.195|E3.2.1.21|UGT72E|E2.3.1.133, HCT|4CL|E3.2.1.21|UGT72E|E1.1.1.195|4CL|E3.2.1.21|E3.2.1.21|E2.1.1.68, COMT|E2.1.1.68, COMT|E3.2.1.21|PRDX6|E2.1.1.104|E1.1.1.195|	http://www.genome.jp/kegg-bin/show_pathway?ko00940/K13065%09red/K13066%09red/K01188%09red/K00083%09red/K12356%09red/K11188%09red/K01904%09red/K00588%09red/K00430%09red
	Biosynthesis of unsaturated fatty acids	KEGG PATHWAY	ko01040	10	116	0.00380388	0.0210482	Cluster-12235.43479|Cluster-26137.0|Cluster-12235.42753|Cluster-12235.36110|Cluster-12235.42440|Cluster-12235.39459|Cluster-12235.39988|Cluster-12235.48244|Cluster-12235.48243|Cluster-12235.55699	K03921|K00059|K03921|K00232|K10256|K00059|K00232|K00059|K00059|K07513|	FAB2, SSI2, desA1|fabG|FAB2, SSI2, desA1|E1.3.3.6, ACOX1, ACOX3|FAD2|fabG|E1.3.3.6, ACOX1, ACOX3|fabG|fabG|ACAA1|	http://www.genome.jp/kegg-bin/show_pathway?ko01040/K10256%09red/K00232%09red/K07513%09red/K03921%09red/K00059%09red
	Stilbenoid, diarylheptanoid and gingerol biosynthesis	KEGG PATHWAY	ko00945	6	47	0.00426076	0.0221027	Cluster-12235.44963|Cluster-12235.39399|Cluster-12235.39546|Cluster-12235.44011|Cluster-12235.41896|Cluster-12235.38094	K13065|K16040|K16040|K16040|K13065|K00588|	E2.3.1.133, HCT|ROMT|ROMT|ROMT|E2.3.1.133, HCT|E2.1.1.104|	http://www.genome.jp/kegg-bin/show_pathway?ko00945/K16040%09red/K00588%09red/K13065%09red
	Sesquiterpenoid and triterpenoid biosynthesis	KEGG PATHWAY	ko00909	5	36	0.00647511	0.0316138	Cluster-12235.54688|Cluster-12235.43013|Cluster-12235.56663|Cluster-12235.34750|Cluster-12235.42686	K15803|K15803|K15803|K15803|K15803|	GERD|GERD|GERD|GERD|GERD|	http://www.genome.jp/kegg-bin/show_pathway?ko00909/K15803%09red
	Fatty acid elongation	KEGG PATHWAY	ko00062	6	54	0.00783752	0.0361397	Cluster-12235.42722|Cluster-12235.42985|Cluster-12235.48777|Cluster-12235.48286|Cluster-12235.15783|Cluster-12235.44549	K15397|K15397|K15397|K15397|K15397|K15397|	KCS|KCS|KCS|KCS|KCS|KCS|	http://www.genome.jp/kegg-bin/show_pathway?ko00062/K15397%09red
	Tyrosine metabolism	KEGG PATHWAY	ko00350	9	111	0.00846298	0.0369699	Cluster-12235.45347|Cluster-12235.43142|Cluster-12235.53539|Cluster-12235.39626|Cluster-12235.42500|Cluster-12235.46039|Cluster-12235.39013|Cluster-12235.15041|Cluster-12235.41679	K01593|K00451|K01593|K00121|K01593|K00815|K01555|K00815|K00815|	DDC, TDC|HGD, hmgA|DDC, TDC|frmA, ADH5, adhC|DDC, TDC|TAT|FAH, fahA|TAT|TAT|	http://www.genome.jp/kegg-bin/show_pathway?ko00350/K00815%09red/K00121%09red/K01593%09red/K00451%09red/K01555%09red
	Diterpenoid biosynthesis	KEGG PATHWAY	ko00904	5	40	0.00960276	0.0398515	Cluster-12235.12842|Cluster-23317.0|Cluster-12235.55818|Cluster-12235.55811|Cluster-12235.19063	K04124|K04125|K17961|K17961|K04125|	E1.14.11.15|E1.14.11.13|CYP82G1|CYP82G1|E1.14.11.13|	http://www.genome.jp/kegg-bin/show_pathway?ko00904/K04124%09red/K17961%09red/K04125%09red
	Isoquinoline alkaloid biosynthesis	KEGG PATHWAY	ko00950	6	59	0.0114564	0.044391	Cluster-12235.45347|Cluster-12235.53539|Cluster-12235.42500|Cluster-12235.46039|Cluster-12235.15041|Cluster-12235.41679	K01593|K01593|K01593|K00815|K00815|K00815|	DDC, TDC|DDC, TDC|DDC, TDC|TAT|TAT|TAT|	http://www.genome.jp/kegg-bin/show_pathway?ko00950/K01593%09red/K00815%09red
	Indole alkaloid biosynthesis	KEGG PATHWAY	ko00901	3	14	0.012299	0.044391	Cluster-12235.42500|Cluster-12235.53539|Cluster-12235.45347	K01593|K01593|K01593|	DDC, TDC|DDC, TDC|DDC, TDC|	http://www.genome.jp/kegg-bin/show_pathway?ko00901/K01593%09red
	Carotenoid biosynthesis	KEGG PATHWAY	ko00906	6	60	0.0123011	0.044391	Cluster-12235.34002|Cluster-12235.34003|Cluster-12235.42859|Cluster-12235.52217|Cluster-20960.0|Cluster-12235.35635	K02291|K02291|K02291|K15746|K09841|K09840|	crtB|crtB|crtB|crtZ|ABA2|NCED|	http://www.genome.jp/kegg-bin/show_pathway?ko00906/K02291%09red/K09840%09red/K09841%09red/K15746%09red
	Valine, leucine and isoleucine degradation	KEGG PATHWAY	ko00280	13	214	0.0159402	0.0551265	Cluster-12235.40083|Cluster-12235.65991|Cluster-12235.42741|Cluster-12235.40084|Cluster-12235.47251|Cluster-12235.47252|Cluster-12235.46745|Cluster-12235.37003|Cluster-12235.65992|Cluster-12235.45720|Cluster-12235.37004|Cluster-12235.42348|Cluster-12235.55699	K00826|K00826|K00827|K00826|K01640|K01640|K01640|K01641|K00826|K01640|K01641|K00626|K07513|	E2.6.1.42, ilvE|E2.6.1.42, ilvE|AGXT2|E2.6.1.42, ilvE|E4.1.3.4, HMGCL, hmgL|E4.1.3.4, HMGCL, hmgL|E4.1.3.4, HMGCL, hmgL|E2.3.3.10|E2.6.1.42, ilvE|E4.1.3.4, HMGCL, hmgL|E2.3.3.10|E2.3.1.9, atoB|ACAA1|	http://www.genome.jp/kegg-bin/show_pathway?ko00280/K07513%09red/K00827%09red/K00826%09red/K01640%09red/K01641%09red/K00626%09red
	Pantothenate and CoA biosynthesis	KEGG PATHWAY	ko00770	7	89	0.0219799	0.0729734	Cluster-12235.33577|Cluster-12235.40083|Cluster-12235.40084|Cluster-12235.65992|Cluster-12235.65991|Cluster-12235.51379|Cluster-12235.33261	K01918|K00826|K00826|K00826|K00826|K01922|K01431|	panC|E2.6.1.42, ilvE|E2.6.1.42, ilvE|E2.6.1.42, ilvE|E2.6.1.42, ilvE|PPCS, COAB|UPB1, pydC|	http://www.genome.jp/kegg-bin/show_pathway?ko00770/K01431%09red/K01922%09red/K01918%09red/K00826%09red
	Biotin metabolism	KEGG PATHWAY	ko00780	6	71	0.0246343	0.0769249	Cluster-26137.0|Cluster-12235.36948|Cluster-12235.39459|Cluster-12235.48244|Cluster-12235.48243|Cluster-12235.47316	K00059|K09458|K00059|K00059|K00059|K09458|	fabG|fabF|fabG|fabG|fabG|fabF|	http://www.genome.jp/kegg-bin/show_pathway?ko00780/K00059%09red/K09458%09red
	Betalain biosynthesis	KEGG PATHWAY	ko00965	3	19	0.0250238	0.0769249	Cluster-12235.42500|Cluster-12235.53539|Cluster-12235.45347	K01593|K01593|K01593|	DDC, TDC|DDC, TDC|DDC, TDC|	http://www.genome.jp/kegg-bin/show_pathway?ko00965/K01593%09red
	Monoterpenoid biosynthesis	KEGG PATHWAY	ko00902	2	11	0.0533402	0.158116	Cluster-12235.42010|Cluster-12235.42000	K15096|K15096|	E4.2.3.20|E4.2.3.20|	http://www.genome.jp/kegg-bin/show_pathway?ko00902/K15096%09red
Only down-regulation in friuts compared with the other samples	Plant hormone signal transduction	KEGG PATHWAY	ko04075	10	571	4.4298e-09	5.75873e-08	Cluster-12235.72330|Cluster-12235.72331|Cluster-12235.36768|Cluster-12235.27814|Cluster-12235.9341|Cluster-12235.5568|Cluster-12235.10759|Cluster-12235.27813|Cluster-12235.72047|Cluster-12235.11128	K16189|K16189|K14484|K13946|K14486|K14488|K14484|K13946|K14492|K14508|	PIF4|PIF4|IAA|AUX1, LAX|K14486, ARF|SAUR|IAA|AUX1, LAX|ARR-A|NPR1|	http://www.genome.jp/kegg-bin/show_pathway?ko04075/K14486%09red/K14484%09red/K14492%09red/K16189%09red/K14488%09red/K14508%09red/K13946%09red
	Glucosinolate biosynthesis	KEGG PATHWAY	ko00966	2	12	0.000179508	0.0011668	Cluster-12235.48333|Cluster-12235.32902	K12153|K12153|	CYP79A2|CYP79A2|	http://www.genome.jp/kegg-bin/show_pathway?ko00966/K12153%09red
	Cyanoamino acid metabolism	KEGG PATHWAY	ko00460	2	92	0.00803044	0.0347986	Cluster-12235.48333|Cluster-12235.32902	K12153|K12153|	CYP79A2|CYP79A2|	http://www.genome.jp/kegg-bin/show_pathway?ko00460/K12153%09red
	Amino sugar and nucleotide sugar metabolism	KEGG PATHWAY	ko00520	3	320	0.010909	0.0354544	Cluster-12235.71141|Cluster-12235.34008|Cluster-12235.15993	K00847|K13379|K00847|	E2.7.1.4, scrK|RGP, UTM|E2.7.1.4, scrK|	http://www.genome.jp/kegg-bin/show_pathway?ko00520/K13379%09red/K00847%09red
	Fructose and mannose metabolism	KEGG PATHWAY	ko00051	2	153	0.0207759	0.0540174	Cluster-12235.71141|Cluster-12235.15993	K00847|K00847|	E2.7.1.4, scrK|E2.7.1.4, scrK|	http://www.genome.jp/kegg-bin/show_pathway?ko00051/K00847%09red
	Brassinosteroid biosynthesis	KEGG PATHWAY	ko00905	1	17	0.025563	0.0553865	Cluster-12235.11596	K15639|	CYP734A1, BAS1|	http://www.genome.jp/kegg-bin/show_pathway?ko00905/K15639%09red
	Glycerophospholipid metabolism	KEGG PATHWAY	ko00564	2	228	0.0429175	0.0797039	Cluster-12235.1771|Cluster-12235.71176	K06130|K06130|	LYPLA2|LYPLA2|	http://www.genome.jp/kegg-bin/show_pathway?ko00564/K06130%09red
	Porphyrin and chlorophyll metabolism	KEGG PATHWAY	ko00860	1	93	0.12671	0.201312	Cluster-12235.13658	K02303|	cobA|	http://www.genome.jp/kegg-bin/show_pathway?ko00860/K02303%09red
