# Supplementary material for: De novo transcriptome assembly for the five major organs of Zanthoxylum armatum and the identification of genes involved in terpenoid compound and fatty acid metabolism
Source: BMC Genomics. 2020 Jan 28;21:81. doi: 10.1186/s12864-020-6521-4 (PMC6986037; doi:10.1186/s12864-020-6521-4)
Supplement: Supplementary file 15 — Additional file 15: Table S7. The FPKM of the unigenes detected in the significant KEGG enrichment pathways of only up-regulation in fruit samples of Zanthoxylum armatum. [file 12864_2020_6521_MOESM15_ESM.xls]

## Sheet: Table S7
Table S7 The FPKM of the unigenes detected in the significant KEGG enrichment pathways of only up-regulation in fruit samples of Zanthoxylum armatum
Pathways	ID	Ro	St	LB	ML	Fr
Terpenoid biosynthesis	Cluster-12235.15041	0.10±0.07	0.57±0.19	1.50±0.10	0.40±0.01	5.01±0.12
	Cluster-12235.28045	6.83±0.99	7.19±0.34	6.99±0.28	5.52±0.29	12.25±1.20
	Cluster-12235.28473	24.35±6.87	19.80±8.10	37.84±6.56	71.18±8.46	216.19±37.10
	Cluster-12235.30082	0.82±0.13	0.45±0.17	0.67±0.23	0.61±0.12	2.23±0.09
	Cluster-12235.31323	28.08±1.76	23.84±2.11	33.09±1.37	32.29±1.44	73.62±5.03
	Cluster-12235.31776	11.97±1.27	13.36±2.35	12.88±0.87	6.15±0.29	27.77±2.14
	Cluster-12235.34750	0.00±0.00	0.35±0.15	0.48±0.19	33.60±0.45	76.00±7.24
	Cluster-12235.34839	0.00±0.00	0.40±0.37	2.19±0.13	0.00±0.00	23.65±5.18
	Cluster-12235.35963	2.12±0.52	3.58±1.44	9.80±1.07	3.95±1.29	15.58±5.34
	Cluster-12235.36761	0.16±0.10	0.34±0.20	1.11±0.55	0.56±0.08	16.98±2.02
	Cluster-12235.37003	18.37±3.32	36.18±11.49	64.27±16.29	22.38±11.67	111.54±14.12
	Cluster-12235.37004	2.79±0.25	9.83±0.26	16.67±0.66	2.33±0.51	31.11±5.12
	Cluster-12235.37077	0.33±0.20	15.20±1.74	16.85±5.44	0.72±0.27	143.32±15.84
	Cluster-12235.37800	2.28±0.49	2.76±0.28	4.72±0.44	2.60±0.90	8.19±0.94
	Cluster-12235.38533	1.43±0.49	1.52±0.16	3.79±0.86	2.19±0.06	31.28±5.54
	Cluster-12235.38535	1.88±1.03	1.65±0.19	10.42±2.83	2.93±0.52	276.88±54.87
	Cluster-12235.38538	1.26±0.39	2.42±0.66	5.51±0.99	1.62±0.98	209.11±32.05
	Cluster-12235.39715	5.20±0.64	6.60±0.95	14.35±1.92	6.63±1.25	134.49±22.12
	Cluster-12235.39717	40.14±6.93	36.83±1.56	39.58±2.56	93.74±1.57	211.06±33.76
	Cluster-12235.40340	0.00±0.00	0.58±0.53	5.61±1.56	0.65±0.03	690.35±73.84
	Cluster-12235.40934	8.83±0.44	15.67±0.65	26.83±3.50	10.72±0.19	228.98±28.37
	Cluster-12235.41587	12.30±1.61	9.79±1.23	14.35±0.30	19.16±1.37	52.84±3.33
	Cluster-12235.41588	74.87±2.30	59.32±6.69	76.95±2.53	160.10±0.80	468.83±61.79
	Cluster-12235.41679	0.04±0.03	2.23±0.08	4.17±1.28	5.18±0.75	19.23±4.11
	Cluster-12235.41889	32.42±3.96	31.46±4.80	45.41±6.70	53.45±2.41	403.73±48.87
	Cluster-12235.42000	0.00±0.00	9.12±1.17	17.71±3.92	3.98±0.40	1711.04±151.50
	Cluster-12235.42010	0.03±0.05	6.30±2.05	9.31±1.40	3.65±0.32	1241.73±122.09
	Cluster-12235.42348	57.65±2.87	95.86±0.54	120.14±2.48	69.99±1.06	202.25±11.98
	Cluster-12235.42500	0.02±0.04	1.23±0.36	0.42±0.46	0.05±0.06	161.42±27.14
	Cluster-12235.42686	23.40±1.75	7.85±0.74	22.93±2.78	1.74±0.06	678.25±68.70
	Cluster-12235.43013	2.16±0.35	33.87±2.50	32.31±5.08	91.54±2.32	274.27±29.12
	Cluster-12235.44348	16.92±1.45	19.31±4.04	28.00±2.62	36.33±0.83	226.36±45.93
	Cluster-12235.45347	0.14±0.17	0.19±0.04	0.06±0.06	0.10±0.09	8.99±9.87
	Cluster-12235.46022	6.83±1.03	3.92±0.31	10.02±1.52	5.90±0.34	58.94±5.99
	Cluster-12235.46026	15.48±0.73	16.15±1.35	19.66±2.69	10.67±0.53	103.22±19.82
	Cluster-12235.46034	6.51±1.16	7.31±1.51	13.73±1.12	4.72±0.42	309.92±37.57
	Cluster-12235.46039	0.31±0.04	2.55±0.11	8.47±0.89	5.68±0.99	47.60±0.82
	Cluster-12235.47554	4.72±0.38	5.72±0.30	7.97±1.92	5.21±1.16	16.84±2.14
	Cluster-12235.50616	5.41±1.41	7.82±1.72	13.91±2.65	14.71±1.10	207.27±27.45
	Cluster-12235.53539	0.01±0.02	1.02±0.07	1.40±0.05	0.31±0.09	33.17±3.12
	Cluster-12235.53695	0.10±0.10	3.97±0.55	5.16±1.75	0.32±0.14	46.41±4.42
	Cluster-12235.54676	0.00±0.00	0.04±0.08	0.27±0.09	0.00±0.00	2.78±0.43
	Cluster-12235.54688	0.00±0.00	3.52±0.55	5.54±1.22	12.04±1.45	178.78±16.85
	Cluster-12235.55811	0.02±0.03	1.99±0.25	3.59±2.76	4.48±0.22	9.67±1.64
	Cluster-12235.55818	0.10±0.08	3.35±0.73	5.70±0.31	6.87±0.62	46.99±6.70
	Cluster-12235.56663	0.00±0.00	0.00±0.00	0.64±0.59	17.45±4.91	92.63±2.59
	Cluster-12235.57254	1.75±0.74	5.87±0.80	17.27±2.75	5.09±0.55	48.36±5.79
Fatty acid biosynthesis and enlongation	Cluster-12235.15783	1.66±0.12	1.36±0.32	3.53±1.06	2.61±0.07	7.47±0.51
	Cluster-12235.36489	2.94±0.34	1.62±0.29	3.95±0.62	2.70±0.35	13.10±1.70
	Cluster-12235.36948	38.64±1.24	49.95±0.88	46.51±1.13	33.57±1.28	100.49±6.18
	Cluster-12235.39459	5.89±0.80	11.93±1.53	16.50±0.79	9.77±1.64	38.06±4.01
	Cluster-12235.40382	0.84±0.18	0.32±0.02	1.13±0.23	0.35±0.10	2.33±0.43
	Cluster-12235.42722	1.74±0.07	14.25±0.78	27.19±4.69	34.25±0.93	93.65±9.28
	Cluster-12235.42753	30.01±2.87	10.59±1.67	7.52±1.38	0.56±0.20	399.33±133.08
	Cluster-12235.42985	39.56±3.47	4.07±0.55	11.70±3.10	11.04±0.14	77.69±14.22
	Cluster-12235.43479	13.04±1.34	24.53±0.69	34.52±2.10	13.79±0.46	96.24±6.11
	Cluster-12235.44155	11.88±0.91	12.91±0.32	28.68±3.51	19.32±1.37	97.26±18.62
	Cluster-12235.44156	16.12±1.18	15.70±0.57	30.24±2.60	34.64±0.91	83.98±6.57
	Cluster-12235.44549	1.77±0.17	17.08±1.28	7.15±1.56	55.54±1.55	178.59±26.38
	Cluster-12235.44635	14.71±1.23	11.70±1.14	15.64±0.79	19.93±1.02	43.11±3.47
	Cluster-12235.45063	2.07±0.17	12.36±0.35	28.21±4.78	13.26±0.40	53.23±7.35
	Cluster-12235.47316	25.62±1.40	37.97±5.31	32.18±3.34	20.61±0.96	63.54±10.27
	Cluster-12235.48243	21.10±1.91	25.65±0.52	35.33±0.83	22.43±0.47	57.16±3.00
	Cluster-12235.48244	3.07±0.57	3.29±1.07	5.87±1.56	3.80±0.84	17.70±1.71
	Cluster-12235.48286	0.25±0.35	7.01±2.31	22.78±2.74	11.79±0.98	71.23±10.67
	Cluster-12235.48777	8.61±1.37	7.40±1.16	7.73±1.21	8.27±0.55	17.42±1.98
	Cluster-26137.0	0.00±0.00	0.05±0.08	0.09±0.10	0.12±0.11	1.32±0.69
Fatty acid degradation	Cluster-12235.36110	12.88±0.02	10.57±0.89	6.31±0.86	7.30±0.25	23.13±3.13
	Cluster-12235.36489	2.94±0.34	1.62±0.29	3.95±0.62	2.70±0.35	13.10±1.70
	Cluster-12235.39626	7.16±0.91	0.44±0.31	0.70±0.19	0.74±0.32	78.37±7.79
	Cluster-12235.39988	31.94±1.00	41.25±0.86	46.59±2.94	37.52±1.94	81.34±5.29
	Cluster-12235.40382	0.84±0.18	0.32±0.02	1.13±0.23	0.35±0.10	2.33±0.43
	Cluster-12235.42348	57.65±2.87	95.86±0.54	120.14±2.48	69.99±1.06	202.25±11.98
	Cluster-12235.44062	31.40±1.70	33.72±1.28	36.89±0.66	26.69±0.11	81.03±4.70
	Cluster-12235.44155	11.88±0.91	12.91±0.32	28.68±3.51	19.32±1.37	97.26±18.62
	Cluster-12235.44156	16.12±1.18	15.70±0.57	30.24±2.60	34.64±0.91	83.98±6.57
	Cluster-12235.44635	14.71±1.23	11.70±1.14	15.64±0.79	19.93±1.02	43.11±3.47
	Cluster-12235.45063	2.07±0.17	12.36±0.35	28.21±4.78	13.26±0.40	53.23±7.35
	Cluster-12235.45078	1.27±0.54	1.09±0.44	3.42±1.72	0.82±0.72	7.13±0.45
	Cluster-12235.50349	7.71±0.99	12.34±2.49	33.03±5.38	2.40±0.42	82.49±3.98
	Cluster-12235.55699	58.11±9.93	65.63±3.71	42.73±6.27	59.80±4.32	128.92±17.28
