# Supplementary material for: De novo transcriptome assembly for the five major organs of Zanthoxylum armatum and the identification of genes involved in terpenoid compound and fatty acid metabolism
Source: BMC Genomics. 2020 Jan 28;21:81. doi: 10.1186/s12864-020-6521-4 (PMC6986037; doi:10.1186/s12864-020-6521-4)
Supplement: Supplementary file 16 — Additional file 16: Table S8. The TAIR annotation of the DEGs associated with terpenoid compounds and fatty acids biosynthesis and metabolism in fruit samples of Zanthoxylum armatum. [file 12864_2020_6521_MOESM16_ESM.xls]

## Sheet: Table S8
Table S8 The TAIR annotation of the DEGs associated with terpenoid compounds and fatty acids biosynthesis and metabolism in fruit samples of Zanthoxylum armatum
Pathways	Unigenes	EC number	At. ID	At. name	Blastx to TAIR10 database	Discription
Terpenoid biosynthesis	Cluster-12235.40934	1.1.1.34	AT1G76490.1	AtHMGR1, AtMAD3	Coenzyme a metabolic process, isopentenyl diphosphate biosynthetic process, mevalonate pathway, isoprenoid biosynthetic process, oxidation-reduction process, sterol biosynthetic process	Encodes a 3-hydroxy-3-methylglutaryl coenzyme A reductase, which is involved in melavonate biosynthesis and performs the first committed step in isoprenoid biosynthesis. Expression is activated in dark in leaf tissue but not controlled by light in the root (confine The mRNA is cell-to-cell mobile.
	Cluster-12235.55811	1.14.14.58	AT3G25180.1	AtCYP82G1	Terpene biosynthetic process, terpenoid biosynthetic process	Encodes a cytochrome P450 monooxygenase (CYP82G1) that catalyzes the production of two volatile homoterpenes, TMTT and DMNT, although it is only likely to produce TMTT in planta. TMTT can be involved in attracting predatory insects to protect Arabidopsis plants from herbivorous pests. Homoterpene synthesis is also stimulated by fungal elicitors which increase the transcript levels of CYP82G1.
	Cluster-12235.55818	1.14.14.58	AT3G25180.2	AtCYP82G2	Terpene biosynthetic process, terpenoid biosynthetic process	Encodes a cytochrome P450 monooxygenase (CYP82G2) that catalyzes the production of two volatile homoterpenes, TMTT and DMNT, although it is only likely to produce TMTT in planta. TMTT can be involved in attracting predatory insects to protect ArabidopsisԎ䒨ʪ奠Ԏ䖰ʪ巀Ԏ䚸ʪ疠Ԥ劈ʪ砠Ԥ咀ʪ筀Ԥ侠ʪ素Ԥ⒐ʪ緀Ԥ啰ʪ繠Ԥ噠ʪ缀Ԥ坐ʪ퇠Ո嬐ʪՈ峰ʪՈ巠ʪՈ廨ʪՈ怈ʪՈ愐ʪՈ▀ʪՈ战ʪՈ挈ʪՈ揸ʪՈ擨ʪֈ♰ʪֈ昀ʪֈ曰ʪֈ柠ʪֈ棐ʪ壀ؘ❠ʪ奠ؘ槨ʪ娀ؘ櫘ʪ媠ؘ毈ʪ崠ؘ沸ʪ਴⼈ʪ਴塀ʪ਴䃐ʪ) ā
	Cluster-12235.50616	1.17.1.2	AT4G34350.1	AtHDR, AtISPH, AtCLB6	Dimethylallyl diphosphate biosynthetic process, isopentenyl diphosphate biosynthetic process, methylerythritol 4-phosphate pathway, oxidation-reduction process	Arabidopsis ISPH is involved in the plastid nonmevalonate pathway of isoprenoid biosynthesis. It was shown to complement the lethal phenotype of E. coli ispH mutant and is therefore most likely encodes a protein with 4-hydroxy-3-methylbut-2-en-1-yl diphosphate reductase activity involved in the last step of mevalonate-independent isopentenyl biosynthesis. Mutant has Albino seedling.
	Cluster-12235.41587	1.17.7.1	AT5G60600.1	AtCLB4, AtCSB3, AtGCPE, AtHDS, AtISPG	Isopentenyl diphosphate biosynthetic process, methylerythritol 4-phosphate pathway, oxidation-reduction process, response to bacterium, systemic acquired resistance, salicylic acid mediated signaling pathway, terpenoid biosynthetic process	Encodes a chloroplast-localized hydroxy-2-methyl-2-(E)-butenyl 4-diphosphate (HMBPP) synthase (HDS), catalyzes the formation of HMBPP from 2-C-methyl-D-erythrytol 2,4-cyclodiphosphate (MEcPP). The HDS enzyme controls the penultimate steps of the biosynthesis of IPP and dimethylallyl diphosphate (DMAPP) via the MEP pathway and may serve as a metabolic control point for SA-mediated disease resistan…
	Cluster-12235.44348	1.17.7.1	AT5G60600.2	AtCLB4, AtCSB4, AtGCPE, AtHDS, AtISPG	Isopentenyl diphosphate biosynthetic process, methylerythritol 4-phosphate pathway, oxidation-reduction process, response to bacterium, systemic acquired resistance, salicylic acid mediated signaling pathway, terpenoid biosynthetic process	Encodes a chloroplast-localized hydroxy-2-methyl-2-(E)-butenyl 4-diphosphate (HMBPP) synthase (HDS), catalyzes the formation of HMBPP from 2-C-methyl-D-erythrytol 2,4-cyclodiphosphate (MEcPP). The HDS enzyme controls the penultimate steps of the biosynthesis of IPP and dimethylallyl diphosphate (DMAPP) via the MEP pathway and may serve as a metabolic control point for SA-mediated disease resistan…
	Cluster-12235.41588	1.17.7.1	AT5G60600.5	AtCLB4, AtCSB4, AtGCPE, AtHDS, AtISPG	Isopentenyl diphosphate biosynthetic process, methylerythritol 4-phosphate pathway, oxidation-reduction process, response to bacterium, systemic acquired resistance, salicylic acid mediated signaling pathway, terpenoid biosynthetic process	Encodes a chloroplast-localized hydroxy-2-methyl-2-(E)-butenyl 4-diphosphate (HMBPP) synthase (HDS), catalyzes the formation of HMBPP from 2-C-methyl-D-erythrytol 2,4-cyclodiphosphate (MEcPP). The HDS enzyme controls the penultimate steps of the biosynthesis of IPP and dimethylallyl diphosphate (DMAPP) via the MEP pathway and may serve as a metabolic control point for SA-mediated disease resistan…
	Cluster-12235.41889	1.17.7.1	AT5G60600.5	AtCLB4, AtCSB5, AtGCPE, AtHDS, AtISPG	Isopentenyl diphosphate biosynthetic process, methylerythritol 4-phosphate pathway, oxidation-reduction process, response to bacterium, systemic acquired resistance, salicylic acid mediated signaling pathway, terpenoid biosynthetic process	Encodes a chloroplast-localized hydroxy-2-methyl-2-(E)-butenyl 4-diphosphate (HMBPP) synthase (HDS), catalyzes the formation of HMBPP from 2-C-methyl-D-erythrytol 2,4-cyclodiphosphate (MEcPP). The HDS enzyme controls the penultimate steps of the biosynthesis of IPP and dimethylallyl diphosphate (DMAPP) via the MEP pathway and may serve as a metabolic control point for SA-mediated disease resistan…
	Cluster-12235.39715	1.17.7.1	AT5G60600.5	AtGCPE, AtISPG, AtCLB4, AtCSB3, AtHDS	Isopentenyl diphosphate biosynthetic process, methylerythritol 4-phosphate pathway, oxidation-reduction process, response to bacterium, systemic acquired resistance, salicylic acid mediated signaling pathway, terpenoid biosynthetic process	Encodes a chloroplast-localized hydroxy-2-methyl-2-(E)-butenyl 4-diphosphate (HMBPP) synthase (HDS), catalyzes the formation of HMBPP from 2-C-methyl-D-erythrytol 2,4-cyclodiphosphate (MEcPP). The HDS enzyme controls the penultimate steps of the biosynthesis of IPP and dimethylallyl diphosphate (DMAPP) via the MEP pathway and may serve as a metabolic control point for SA-mediated disease resistan…
	Cluster-12235.39717	1.17.7.1	AT5G60600.5	AtGCPE, AtISPG, AtCLB4, AtCSB3, AtHDS	Isopentenyl diphosphate biosynthetic process, methylerythritol 4-phosphate pathway, oxidation-reduction process, response to bacterium, systemic acquired resistance, salicylic acid mediated signaling pathway, terpenoid biosynthetic process	Encodes a chloroplast-localized hydroxy-2-methyl-2-(E)-butenyl 4-diphosphate (HMBPP) synthase (HDS), catalyzes the formation of HMBPP from 2-C-methyl-D-erythrytol 2,4-cyclodiphosphate (MEcPP). The HDS enzyme controls the penultimate steps of the biosynthesis of IPP and dimethylallyl diphosphate (DMAPP) via the MEP pathway and may serve as a metabolic control point for SA-mediated disease resistan…
	Cluster-12235.31776	2.2.1.7	AT3G21500.3	AtDXPS1, AtDXL1, AtDXS2	1-deoxy-d-xylulose-5-phosphate synthase activity	Encodes a protein postulated to have 1-deoxy-D-xylulose 5-phosphate synthase activity.
	Cluster-12235.46022	2.2.1.7	AT3G21500.3	AtDXPS1, AtDXL1, AtDXS3	1-deoxy-d-xylulose-5-phosphate synthase activity	Encodes a protein postulated to have 1-deoxy-D-xylulose 5-phosphate synthase activity.
	Cluster-12235.38533	2.2.1.7	AT4G15560.1	AtDXS, AtCLA1, AtDXPS2	1-deoxy-d-xylulose 5-phosphate biosynthetic process, chlorophyll biosynthetic process, isopentenyl diphosphate biosynthetic process, methylerythritol 4-phosphate pathway, terpenoid biosynthetic process, thiamine biosynthetic process	Encodes a protein with 1-deoxyxylulose 5-phosphate synthase activity involved in the MEP pathway. It is essential for chloroplast development in Arabidopsis
	Cluster-12235.38535	2.2.1.7	AT4G15560.1	AtDXS, AtCLA1, AtDXPS2	Terpenoid biosynthetic process	Encodes a protein with 1-deoxyxylulose 5-phosphate synthase activity involved in the MEP pathway.
	Cluster-12235.46026	2.2.1.7	AT4G15560.1	AtDXS, AtCLA1, AtDXPS2	1-deoxy-d-xylulose 5-phosphate biosynthetic process, chlorophyll biosynthetic process, isopentenyl diphosphate biosynthetic process, methylerythritol 4-phosphate pathway, terpenoid biosynthetic process, thiamine biosynthetic process	Encodes a protein with 1-deoxyxylulose 5-phosphate synthase activity involved in the MEP pathway. It is essential for chloroplast development in Arabidopsis
	Cluster-12235.46034	2.2.1.7	AT4G15560.1	AtDXS, AtCLA1, AtDXPS2	Terpenoid biosynthetic process	Encodes a protein with 1-deoxyxylulose 5-phosphate synthase activity involved in the MEP pathway. It is essential for chloroplast development in Arabidopsis
	Cluster-12235.38538	2.2.1.7	AT4G15560.1	AtDXS, AtCLA1, AtDXPS2	Terpenoid biosynthetic process	Encodes a protein with 1-deoxyxylulose 6-phosphate synthase activity involved in the MEP pathway.
	Cluster-12235.42348	2.3.1.9	AT5G48230.2	AtACAT2	Embryo development ending in seed dormancy, fatty acid beta-oxidation, isoprenoid biosynthetic process, pollen germination, pollen tube growth, sterol metabolic process	Encodes an acetoacetyl-CoA thiolase that generates the bulk of the acetoacetyl-CoA precursor needed for the cytosolic localized, mevalonate-derived isoprenoids biosynthetic pathway. Loss-of-function mutants are embryo lethal.
	Cluster-12235.37004	2.3.3.10	AT4G11820.2	AtHMGS, AtFKP1, AtMVA1	Acetyl-CoA metabolic process, farnesyl diphosphate biosynthetic process, mevalonate pathway, isopentenyl diphosphate biosynthetic process, mevalonate pathway, sterol biosynthetic process	Encodes a protein with hydroxymethylglutaryl-CoA synthase activity which was characterized by phenotypical complementation of the S. cerevisiae mutant.
	Cluster-12235.37003	2.3.3.10	AT4G11820.2	AtHMGS, AtFKP1, AtMVA1	Acetyl-CoA metabolic process, farnesyl diphosphate biosynthetic process, mevalonate pathway, isopentenyl diphosphate biosynthetic process, mevalonate pathway, sterol biosynthetic process	Encodes a protein with hydroxymethylglutaryl-CoA synthase activity which was characterized by phenotypical complementation of the S. cerevisiae mutant.
	Cluster-12235.54676	2.5.1.1	AT2G18620.1	AtGGPPS2	Carotenoid biosynthetic process, farnesyl diphosphate biosynthetic process, geranyl diphosphate biosynthetic process, geranylgeranyl diphosphate biosynthetic process	Terpenoid synthases superfamily protein;(source:Araport11)
	Cluster-12235.36761	2.5.1.1	AT4G36810.1	AtGGPPS11, AtGGPS11, AtLSU	Carotenoid biosynthetic process, embryo development ending in seed dormancy, farnesyl diphosphate biosynthetic process, geranyl diphosphate biosynthetic process, geranylgeranyl diphosphate biosynthetic process, isoprenoid biosynthetic process, monoterpene biosynthetic process	Encodes a protein with geranylgeranyl pyrophosphate synthase activity involved in isoprenoid biosynthesis. The enzyme appears to be targeted to the chloroplast in epidermal cells and guard cells of leaves, and in etioplasts in roots. The mRNA is cell-to-cell mobile.
	Cluster-12235.57254	2.5.1.1	AT4G36810.1	AtGGPPS11, AtGGPS12, AtLSU	Encodes a protein with geranylgeranyl pyrophosphate synthase activity involved in isoprenoid biosynthesis. The enzyme appears to be targeted to the chloroplast in epidermal cells and guard cells of leaves, and in etioplasts in roots. The mrna is cell-to-cell mobile.	Encodes a protein with geranylgeranyl pyrophosphate synthase activity involved in isoprenoid biosynthesis. The enzyme appears to be targeted to the chloroplast in epidermal cells and guard cells of leaves, and in etioplasts in roots. The mRNA is cell-to-cell mobile.
	Cluster-12235.40340	2.5.1.1	AT4G38460.1	AtGGPPS12, AtSSU, AtGGR	Monoterpene biosynthetic process	Encodes a type II small subunit of the heteromeric geranyl(geranyl) diphosphate synthase that is localized to the chloroplast, expressed in petals and sepals and is involved in monoterpene biosynthesis. The mRNA is cell-to-cell mobile.
	Cluster-12235.15041	2.6.1.5	AT5G53970.1	AtTAT1, AtTYR	Tyrosine catabolic process, vitamin e biosynthetic process	Encodes a cytosolic tyrosine aminotransferase which is strongly induced upon aging and coronatine treatment. AtTAT1 prefers Tyr as an amino donor but can also use Phe, Trp, His, Met, and Leu. The mRNA is cell-to-cell mobile.
	Cluster-12235.41679	2.6.1.5	AT5G53970.1	AtTAT1, AtTYR	Tyrosine catabolic process, vitamin e biosynthetic process	Encodes a cytosolic tyrosine aminotransferase which is strongly induced upon aging and coronatine treatment. AtTAT1 prefers Tyr as an amino donor but can also use Phe, Trp, His, Met, and Leu. The mRNA is cell-to-cell mobile.
	Cluster-12235.46039	2.6.1.5	AT5G53970.1	AtTAT1, AtTYR	Tyrosine catabolic process, vitamin e biosynthetic process	Encodes a cytosolic tyrosine aminotransferase which is strongly induced upon aging and coronatine treatment. AtTAT1 prefers Tyr as an amino donor but can also use Phe, Trp, His, Met, and Leu. The mRNA is cell-to-cell mobile.
	Cluster-12235.31323	2.7.1.148	AT2G26930.1	AtISPE, AtCDPMEK, AtPDE277	Isopentenyl diphosphate biosynthetic process, methylerythritol 4-phosphate pathway, phosphorylation, terpenoid biosynthetic process	Encodes a 4-(cytidine 5'-phospho)-2-C-methyl-D-erithritol kinase.
	Cluster-12235.47554	2.7.1.36	AT5G27450.3	AtMK, AtMVK	Isopentenyl diphosphate biosynthetic process, mevalonate pathway,phosphorylation, sterol biosynthetic process	Encodes a protein with mevalonate kinase activity involved in the mevalonate pathway.
	Cluster-12235.37800	2.7.1.36	AT5G27450.3	AtMVK1	Isopentenyl diphosphate biosynthetic process, mevalonate pathway,phosphorylation, sterol biosynthetic process	Encodes a protein with mevalonate kinase activity involved in the mevalonate pathway.
	Cluster-12235.28045	2.7.4.2	AT1G31910.2	no full name available (PMVK in KEGG pathways)	Farnesyl diphosphate biosynthetic process, mevalonate pathway, isopentenyl diphosphate biosynthetic process, mevalonate pathway, phosphorylation, sterol biosynthetic process	GHMP kinase family protein
	Cluster-12235.42500	4.1.1.28	AT2G20340.1	AtAAS	L-phenylalanine catabolic process	Encodes an aromatic aldehyde synthase (AtAAS), which catalyzes the in vitro conversion of phenylalanine and 3,4-dihydroxy-L-phenylalanine to phenylacetaldehyde and dopaldehyde, respectively. The mRNA is cell-to-cell mobile
	Cluster-12235.53539	4.1.1.28	AT2G20340.1	AtAAS	L-phenylalanine catabolic process	Encodes an aromatic aldehyde synthase (AtAAS), which catalyzes the in vitro conversion of phenylalanine and 3,4-dihydroxy-L-phenylalanine to phenylacetaldehyde and dopaldehyde, respectively. The mRNA is cell-to-cell mobile.
	Cluster-12235.45347	4.1.1.28	AT2G20340.1	AtAAS	L-phenylalanine catabolic process	Encodes an aromatic aldehyde synthase (AtAAS), which catalyzes the in vitro conversion of phenylalanine and 3,4-dihydroxy-L-phenylalanine to phenylacetaldehyde and dopaldehyde, respectively. The mRNA is cell-to-cell mobile
	Cluster-12235.42000	4.2.3.20	AT3G25810.1	no full name available	Monoterpene biosynthetic process	Null.
	Cluster-12235.42010	4.2.3.20	AT4G16740.2	AtTPS03	Terpenoid biosynthetic process	Encoded an alpha-limonene synthase to catalyze the formation of (R)-limonene as well as other related compounds
	Cluster-12235.43013	4.2.3.22	AT5G23960.2	ATTPS21	Sesquiterpene biosynthetic process,sesquiterpenoid biosynthetic process	Encodes a sesquiterpene synthase involved in generating all of the group A sesquiterpenes found in the Arabidopsis floral volatile blend. Strongly expressed in the stigma.
	Cluster-12235.54688	4.2.3.22	AT5G23960.2	ATTPS21	Sesquiterpene biosynthetic process, sesquiterpenoid biosynthetic process	Encodes a sesquiterpene synthase involved in generating all of the group A sesquiterpenes found in the Arabidopsis floral volatile blend. Strongly expressed in the stigma.
	Cluster-12235.53695	4.2.3.27	AT3G25810.1	no full name available	Monoterpene biosynthetic process, terpenoid biosynthetic process	Terpenoid cyclases/Protein prenyltransferases superfamily protein;(source:Araport11)
	Cluster-12235.34839	4.2.3.27	AT3G25830.1	AtTPS-CIN, AtTPS27	Monoterpenoid biosynthetic process, root development	Encodes the monoterpene 1,8-cineole synthase, atTPS-Cin. This polypeptide was also shown to synthesize other monoterpenes albeit in minor quantities. The same polypeptide is encoded at two different loci, the result of gene duplication: at3g25820 and at3g25830.
	Cluster-12235.37077	4.2.3.27	AT4G16740.1	AtTPS03	Terpenoid biosynthetic process	Encoded an alpha-limonene synthase to catalyze the formation of (R)-limonene as well as other related compounds
	Cluster-12235.34750	4.2.3.75	AT3G14490.1	no full name available	Terpenoid cyclases/protein prenyltransferases superfamily protein;(source:araport11)	Sesquiterpene biosynthetic process, terpenoid biosynthetic process
	Cluster-12235.56663	4.2.3.75	AT5G23960.1	ATTPS21	Sesquiterpene biosynthetic process, sesquiterpenoid biosynthetic process	Encodes a sesquiterpene synthase involved in generating all of the group A sesquiterpenes found in the Arabidopsis floral volatile blend. Strongly expressed in the stigma.
	Cluster-12235.42686	4.2.3.75	AT5G23960.2	ATTPS21	Sesquiterpene biosynthetic process, sesquiterpenoid biosynthetic process	Encodes a sesquiterpene synthase involved in generating all of the group A sesquiterpenes found in the Arabidopsis floral volatile blend. Strongly expressed in the stigma
	Cluster-12235.28473	4.6.1.12	AT1G63970.1	AtISPF, AtMECPS	Carotenoid biosynthetic process, chlorophyll biosynthetic process, isopentenyl diphosphate biosynthetic process, methylerythritol 4-phosphate pathway	Encodes a protein with 2C-methyl-D-erythritol 2,4-cyclodiphosphate synthase activity. The protein's activity was confirmed by heterologous expression of phenotypic complementation of the E. coli ispF mutant. Plants defective in this gene display an albino lethal phenotype.Homolog of E. coli IspF
	Cluster-12235.30082	4.6.1.12	AT1G63970.1	AtISPF, AtMECPS	Carotenoid biosynthetic process, chlorophyll biosynthetic process, isopentenyl diphosphate biosynthetic process, methylerythritol 4-phosphate pathway	Encodes a protein with 2C-methyl-D-erythritol 2,4-cyclodiphosphate synthase activity. The protein's activity was confirmed by heterologous expression of phenotypic complementation of the E. coli ispF mutant. Plants defective in this gene display an albino lethal phenotype.Homolog of E. coli IspF
	Cluster-12235.35963	FOLK	AT5G58560.1	AtFOLK	Carpel development, farnesol metabolic process, isoprenoid metabolic process, phosphorylation	FOLK is a farnesol kinase that can phosphorylate farnesol using an NTP donor. It can also phosphorylate geraniol, or geranylgeraniol, but it prefers farnesol in experiments performed using yeast membranes. folk loss-of-function mutants show ABA hypersensitivity in a seed germination assay and the mutants also exhibit abnormal flower development, including extra carpel formation, when subjected to…
Fatty acid biosynthesis and enlongation	Cluster-12235.42753	1.14.192	AT3G02630.1	AtAAD5	Fatty acid biosynthetic and metabolic process	One of seven acyl acyl carrier proteins, expressed primarily in developing seeds, and involved in fatty acid metabolism.
	Cluster-12235.43479	1.14.192	AT3G02630.1	AtAAD5	Fatty acid biosynthetic and metabolic process	One of seven acyl acyl carrier proteins, expressed primarily in developing seeds, and involved in fatty acid metabolism.
	Cluster-12235.44635	6.2.1.3	AT3G23790.1	AtAAE16	Fatty acid metabolic process	AMP-dependent synthetase and ligase family protein
	Cluster-12235.36948	2.3.1.179	AT1G74960.3	AtKAS2, AtFAB1	Fatty acid biosynthetic process	Encodes a plastidic beta-ketoacyl-ACP synthase II, involved in fatty acid elongation from 16:0-ACP to 18:0-ACP.
	Cluster-12235.47316	2.3.1.179	AT1G74960.3	AtKAS2, AtFAB1	Fatty acid biosynthetic process	Encodes a plastidic beta-ketoacyl-ACP synthase II, involved in fatty acid elongation from 16:0-ACP to 18:1-ACP.
	Cluster-12235.45063	6.2.1.3	AT2G47240.3	AtLACS1, AtCER8	Fatty acid metabolic process	Encodes an acyl-CoA synthetase that acts on long-chain and very-long-chain fatty acids
	Cluster-12235.36489	6.2.1.3	AT3G05970.1	AtLACS6	Long-chain fatty acid metabolic process	Encode peroxisomal long-chain acyl-CoA synthetase (LACS) isozymes
	Cluster-12235.44155	6.2.1.3	AT3G05970.1	AtLACS6	Long-chain fatty acid metabolic process	Encode peroxisomal long-chain acyl-CoA synthetase (LACS) isozymes
	Cluster-12235.44156	6.2.1.3	AT3G05970.1	AtLACS6	Long-chain fatty acid metabolic process	Encode peroxisomal long-chain acyl-CoA synthetase (LACS) isozymes
	Cluster-12235.40382	6.2.1.3	AT5G27600.1	AtLACS7	Long-chain fatty acid metabolic process	Encode peroxisomal long-chain acyl-CoA synthetase. Activates fatty acids for further metabolism.
	Cluster-12235.39459	FabG	AT1G24360.1	no full name available	Fatty acid elongation	NAD(P)-binding Rossmann-fold superfamily protein
	Cluster-12235.48243	FabG	AT1G24360.1	no full name available	Fatty acid elongation	NAD(P)-binding Rossmann-fold superfamily protein
	Cluster-12235.48244	FabG	AT1G24360.1	no full name available	Fatty acid elongation	NAD(P)-binding Rossmann-fold superfamily protein
	Cluster-26137.0	FabG	AT1G24360.1	no full name available	Fatty acid elongation	NAD(P)-binding Rossmann-fold superfamily protein
	Cluster-12235.48777	2.3.1.199	AT1G01120.1	AtKCS1	Fatty acid biosynthetic process, fatty acid elongation, very long-chain fatty acid metabolic process	Encodes a condensing enzyme KCS1 (3-ketoacyl-CoA synthase 1) which is involved in the critical fatty acid elongation process in wax biosynthesis.
	Cluster-12235.42985	2.3.1.199	AT1G04220.1	AtKCS2	Fatty acid biosynthetic process	Encodes KCS2, a member of the 3-ketoacyl-CoA synthase family involved in the biosynthesis of VLCFA (very long chain fatty acids).
	Cluster-12235.44549	2.3.1.199	AT1G68530.1	AtKCS6	Fatty acid biosynthetic process, very long-chain fatty acid metabolic process	Encodes KCS6, a member of the 3-ketoacyl-CoA synthase family involved in the biosynthesis of VLCFA (very long chain fatty acids).
	Cluster-12235.42722	2.3.1.199	AT2G26250.1	AtKCS10	Fatty acid biosynthetic process, very long-chain fatty acid metabolic process	Encodes KCS10, a putative 3-ketoacyl-CoA synthase. probably involved in the synthesis of long-chain lipids found in the cuticle.
	Cluster-12235.48286	2.3.1.199	AT2G26250.1	AtKCS10	Fatty acid biosynthetic process, very long-chain fatty acid metabolic process	Encodes KCS10, a putative 4-ketoacyl-CoA synthase. probably involved in the synthesis of long-chain lipids found in the cuticle.
	Cluster-12235.15783	2.3.1.199	AT2G28630.2	AtKCS12	Fatty acid biosynthetic process	Encodes KCS12, a member of the 3-ketoacyl-CoA synthase family involved in the biosynthesis of VLCFA (very long chain fatty acids).
Fatty acid degradation	Cluster-12235.44635	6.2.1.3	AT3G23790.1	AtAAE16	Fatty acid metabolic process	AMP-dependent synthetase and ligase family protein
	Cluster-12235.42348	2.3.1.9	AT5G48230.2	AtACAT2	Fatty acid beta-oxidation, isoprenoid biosynthetic process, sterol metabolic process	Encodes an acetoacetyl-CoA thiolase that generates the bulk of the acetoacetyl-CoA precursor needed for the cytosolic localized, mevalonate-derived isoprenoids biosynthetic pathway. Loss-of-function mutants are embryo lethal.
	Cluster-12235.36110	1.3.3.6	AT5G65110.1	AtACX2	Long-chain fatty acid metabolic process	Encodes an acyl-CoA oxidase presumably involved in long chain fatty acid biosynthesis.
	Cluster-12235.39988	1.3.3.6	AT1G06290.1	AtACX3	Medium-chain fatty acid metabolic process	Encodes an acyl-CoA oxidase with specificity for medium chain fatty acids.
	Cluster-12235.39626	1.1.1.1	AT1G77120.1	AtADH1	Formaldehyde catabolic process	Catalyzes the reduction of acetaldehyde using NADH as reductant. Requires zinc for activity. Dimer. Anaerobic response polypeptide (ANP). Fermentation. The protein undergoes thiolation following treatment with the oxidant tert-butylhydroperoxide. The mRNA is cell-to-cell mobile.
	Cluster-12235.55699	2.3.1.16	AT2G33150.1	AtKAT2, AtPED1, AtPKT3	Fatty acid beta-oxidation	Encodes an organellar (peroxisome, glyoxysome) 3-ketoacyl-CoA thiolase, involved in fatty acid b-oxidation during germination and subsequent seedling growth. Mutants have defects in glyoxysomal fatty acid beta-oxidation.
	Cluster-12235.45063	6.2.1.3	AT2G47240.3	AtLACS1, AtCER8	Fatty acid metabolic process	Encodes an acyl-CoA synthetase that acts on long-chain and very-long-chain fatty acids
	Cluster-12235.36489	6.2.1.3	AT3G05970.1	AtLACS6	Long-chain fatty acid metabolic process	encode peroxisomal long-chain acyl-CoA synthetase (LACS) isozymes
	Cluster-12235.44155	6.2.1.3	AT3G05970.1	AtLACS6	Long-chain fatty acid metabolic process	Encode peroxisomal long-chain acyl-CoA synthetase (LACS) isozymes
	Cluster-12235.44156	6.2.1.3	AT3G05970.1	AtLACS6	Long-chain fatty acid metabolic process	Encode peroxisomal long-chain acyl-CoA synthetase (LACS) isozymes
	Cluster-12235.40382	6.2.1.3	AT5G27600.1	AtLACS7	Long-chain fatty acid metabolic process	Encode peroxisomal long-chain acyl-CoA synthetase. Activates fatty acids for further metabolism.
	Cluster-12235.44062	1.1.1.35	AT3G06860.1	AtMFP2, AtHADH	Fatty acid beta-oxidation	Encodes a multifunctional protein. Involved in peroxisomal fatty acid beta oxidation. Loss-of-function mutant lacks hydroxyacyl-CoA dehydrogenase activity and have reduced levels of long-chain enoyl-CoA hydratase activity. The mutant has fewer but larger peroxisomes. The mRNA is cell-to-cell mobile.
	Cluster-12235.45078	1.1.1.35	AT3G06860.1	AtMFP2, AtHADH	Fatty acid beta-oxidation	Encodes a multifunctional protein. Involved in peroxisomal fatty acid beta oxidation. Loss-of-function mutant lacks hydroxyacyl-CoA dehydrogenase activity and have reduced levels of long-chain enoyl-CoA hydratase activity. The mutant has fewer but larger peroxisomes. The mRNA is cell-to-cell mobile.
	Cluster-12235.50349	1.1.1.35	AT3G06860.1	AtMFP2, AtHADH	Fatty acid beta-oxidation	Encodes a multifunctional protein. Involved in peroxisomal fatty acid beta oxidation. Loss-of-function mutant lacks hydroxyacyl-CoA dehydrogenase activity and have reduced levels of long-chain enoyl-CoA hydratase activity. The mutant has fewer but larger peroxisomes. The mRNA is cell-to-cell mobile.
