# Supplementary material for: De novo transcriptome assembly for the five major organs of Zanthoxylum armatum and the identification of genes involved in terpenoid compound and fatty acid metabolism
Source: BMC Genomics. 2020 Jan 28;21:81. doi: 10.1186/s12864-020-6521-4 (PMC6986037; doi:10.1186/s12864-020-6521-4)
Supplement: Supplementary file 18 — Additional file 18: Table S9. The RNA-seq data of the DEGs selected for qRT-PCR validation. [file 12864_2020_6521_MOESM18_ESM.xls]

## Sheet: Table S9
Table S9 The RNA-seq data of the DEGs selected for qRT-PCR validation
Comparison pair	ID	Regulation	log2FC	q value
Fr vs. LB	Cluster-12235.42665	up	12.907	0
Fr vs. ML	Cluster-12235.40340	up	10.017	0
Fr vs. ML	Cluster-12235.41896	up	11.999	1.9638e-59
Fr vs. ML	Cluster-12235.42500	up	11.553	1.5318e-61
Fr vs. ML	Cluster-12235.42665	up	17.512	1.2534e-58
Fr vs. Ro	Cluster-12235.40340	up	16.777	1.821e-43
Fr vs. Ro	Cluster-12235.41896	up	14.182	3.657e-31
Fr vs. Ro	Cluster-12235.42000	up	17.13	2.6297e-45
Fr vs. Ro	Cluster-12235.42010	up	15.899	5.8538e-77
Fr vs. Ro	Cluster-12235.42500	up	13.167	2.4203e-35
Fr vs. Ro	Cluster-12235.42665	up	17.226	4.5446e-87
Fr vs. Ro	Cluster-12235.53539	up	11.721	2.1029e-21
Fr vs. St	Cluster-12235.40340	up	10.467	1.4654e-43
Fr vs. St	Cluster-12235.42665	up	12.982	7.4027e-138
LB vs. Ro	Cluster-12235.42000	up	10.167	1.1353e-15
ML vs. LB	Cluster-12235.41896	down	-6.6359	1.114e-15
ML vs. LB	Cluster-12235.42665	down	-4.6171	0.00080947
ML vs. Ro	Cluster-12235.42753	down	-5.3155	1.1268e-61
ML vs. St	Cluster-12235.41896	down	-5.6575	1.0719e-11
ML vs. St	Cluster-12235.42500	down	-4.2676	7.5569e-07
ML vs. St	Cluster-12235.42665	down	-4.5304	0.0011366
Note, the log2FC ﹥ 10 or log2FC ﹤-4 was used to select the DEGs for qRT-PCR
