# Supplementary material for: De novo transcriptome assembly for the five major organs of Zanthoxylum armatum and the identification of genes involved in terpenoid compound and fatty acid metabolism
Source: BMC Genomics. 2020 Jan 28;21:81. doi: 10.1186/s12864-020-6521-4 (PMC6986037; doi:10.1186/s12864-020-6521-4)
Supplement: Supplementary file 20 — Additional file 20: Table S10. The primers of qRT-PCR used for validation of expression trend in Zanthoxylum armatum. [file 12864_2020_6521_MOESM20_ESM.xls]

## Sheet: Table S10
Table S10 The primers of qRT-PCR used for validation of expression trend in Zanthoxylum armatum
Unigene	Forward primer	Reverse primer
Cluster-12235.36948	GCTGGTGTAATCCTCTGCGTAGA	GAACCCACCCAGTCCTTATTGC
Cluster-12235.38535	TGAACAGTGTATCAAAGACAGGTGG	CCCTTCCAACTGCCATACCAA
Cluster-12235.38538	TGGCTCTTTCTTCTTCCTTTTCC	CACCATCATATTGGCTTCCTCAC
Cluster-12235.39459	AGATTGAGGCATCTGGTGGTCA	TCAATATGTCAACAGTTCCCCATG
Cluster-12235.39988	CAGCGTGAGATGACGATGAAGAG	TGTGTACCGAAAAACAGTATGGCTC
Cluster-12235.40340	GCCTAGTCTTATTCCCAAATCCAAG	GTGTTATCTCAACCATAGCCCGTA
Cluster-12235.41896	CTCCCAAGGGTTCAGACGACA	GTTCCATCCTCTTACGCAAAT
Cluster-12235.42000	CTGCGACAAATCCAATCATAGAGAA	CTCCTCTCTTTAATTCGTCCGATGA
Cluster-12235.42010	GCAGGAAGATACTTACGCAGGTC	TTTCATGTAATCTGGAAGCGGTT
Cluster-12235.42348	ACCAACATTCAATAACAAGGGAGG	GCCTGGTCAAACTTGCCTAAAC
Cluster-12235.42500	TGCTGGCAGTGCATGTATTTGT	CGGGTCAGTACTCAGAGCTTTGAC
Cluster-12235.42665	CTTATCCAGAACCGTGCCTCAG	AAGTATAAACAGGACGCTTGGACC
Cluster-12235.42753	TAATGTACGATGGCGAGGATGAT	CTAATTCTTGGAGGCAAACCACAG
Cluster-12235.43479	ACCAGACAATGCTGAACACCCTA	CAGTCCAAGCCCTAGTCCAAAT
Cluster-12235.44155	GGACCAAGAGTGTCATAGAGAGGA	GGTTGATGGAACAGTTGGAGAGT
Cluster-12235.45063	TTCGCCACCACAGCCTTTTA	AGCAAGAGGCAGGAAAGACAGA
Cluster-12235.45347	TGTTTCCGATTTAACCCGTTTC	CTGTTGAGTTGACCCAGTCCAGTA
Cluster-12235.46034	ATACTAATGGAAGGCGATAGGGTG	CCATCCAGAATGCCACTTAAACTTA
Cluster-12235.47316	ACAAAGACAGTCTGCACTGCACATA	CAAGTATTGGGGCAATCTGAGG
Cluster-12235.48244	CCTGAATCCCTCTGCCAGTTAC	GGAGTTCCAAGTTCACCAAATAGG
Cluster-12235.50349	TGTTGGTGCCCATTTCTTTAGTC	AGAACACCCTGTTGACAGCAAAG
Cluster-12235.52890	ATCCTGGAGGCAAAAGCATTCTA	ATTTCCGTACTCGCTCAGCACAT
Cluster-12235.53539	TTTGAGGCACTGGTTGCAGAAGA	TTCACAGCACCAAGCAGTTTACG
Cluster-12235.55699	ATCTCCGCCCTACTAATTCCTCT	TATAAGCTGCCACAATCACCACA
ZaUBQ	TCGAAGATGGCCGTACATTG	TCCTCTAAGCCTCAGCACCA
